# Supplementary material for: Hyperspectral band selection and modeling of soil organic matter content in a forest using the Ranger algorithm
Source: PLoS One. 2021 Jun 28;16(6):e0253385. doi: 10.1371/journal.pone.0253385 (PMC8238212; doi:10.1371/journal.pone.0253385)
Supplement: S1 Datasets — (XLSX) [file pone.0253385.s001.xlsx]

## Sheet: R
OM	400	410	420	430	440	450	460	470	480	490	500	510	520	530	540	550	560	570	580	590	600	610	620	630	640	650	660	670	680	690	700	710	720	730	740	750	760	770	780	790	800	810	820	830	840	850	860	870	880
18.52	0.0612335	0.0622272	0.0665262	0.0736214	0.0831775	0.0909927	0.0947171	0.0972027	0.101572	0.109463	0.120643	0.132824	0.145839	0.16095	0.179208	0.201247	0.22694	0.254313	0.280444	0.302779	0.320068	0.333072	0.342985	0.351253	0.358471	0.365309	0.372123	0.379183	0.386706	0.394499	0.40258	0.410757	0.418747	0.426111	0.432633	0.437974	0.441994	0.444818	0.446455	0.447036	0.44694	0.446406	0.445341	0.444234	0.443029	0.442158	0.441439	0.441119	0.441381
32.92	0.0715435	0.0748371	0.0803239	0.088876	0.0987427	0.106006	0.10957	0.112365	0.117116	0.125276	0.135871	0.146872	0.157775	0.16972	0.183076	0.198222	0.215258	0.233214	0.250291	0.264581	0.275507	0.28433	0.292195	0.299525	0.306827	0.31406	0.321355	0.328708	0.336456	0.344309	0.352248	0.360207	0.367841	0.375171	0.381967	0.38799	0.393333	0.397869	0.401612	0.40482	0.407551	0.40977	0.411712	0.413448	0.415002	0.416645	0.418166	0.419896	0.421811
32.3	0.0813715	0.0841065	0.0881204	0.0939258	0.100257	0.105461	0.108906	0.11179	0.115104	0.119925	0.125862	0.13205	0.138325	0.144926	0.152533	0.161457	0.172757	0.18666	0.201939	0.21614	0.227925	0.237563	0.245893	0.253819	0.261532	0.269246	0.277156	0.285255	0.293692	0.302221	0.310808	0.319342	0.327625	0.335413	0.342488	0.348903	0.354345	0.359142	0.363115	0.366547	0.369622	0.372385	0.374957	0.377371	0.379909	0.382689	0.385467	0.388701	0.392167
32.84	0.0870725	0.0917686	0.0979644	0.106987	0.117836	0.126716	0.131833	0.135619	0.140895	0.149245	0.160325	0.172544	0.185285	0.199144	0.213789	0.228842	0.243971	0.258424	0.271122	0.281274	0.289566	0.296851	0.304089	0.311585	0.319268	0.327061	0.334966	0.342884	0.350819	0.358695	0.366423	0.37393	0.381108	0.387834	0.394101	0.399755	0.404732	0.409197	0.413038	0.41627	0.419195	0.42166	0.423746	0.42564	0.427312	0.42892	0.430323	0.431811	0.433447
42.49	0.0834321	0.088039	0.0942441	0.103179	0.113773	0.122244	0.127634	0.131872	0.137749	0.146796	0.158333	0.17073	0.183462	0.19709	0.211522	0.22643	0.241302	0.25542	0.267982	0.278273	0.286641	0.294734	0.302908	0.311301	0.319929	0.328586	0.3372	0.345777	0.354376	0.362629	0.370728	0.378651	0.386161	0.393316	0.400111	0.406407	0.412347	0.417787	0.422688	0.427218	0.431514	0.435378	0.438843	0.442203	0.44521	0.448133	0.450867	0.453562	0.45625
29.71	0.0888818	0.0929577	0.098876	0.107317	0.117364	0.125341	0.129713	0.1334	0.138196	0.145639	0.155296	0.165488	0.17572	0.186701	0.198707	0.211966	0.227097	0.24348	0.259748	0.274035	0.285639	0.295432	0.304159	0.312674	0.321073	0.329656	0.3383	0.347197	0.356267	0.365438	0.374838	0.384137	0.393258	0.40198	0.410125	0.417728	0.424535	0.43059	0.435935	0.44052	0.444833	0.44855	0.451968	0.455279	0.458247	0.46138	0.464387	0.467587	0.470951
34.05	0.0784324	0.0820537	0.0875798	0.0965043	0.107147	0.115481	0.119644	0.122706	0.127572	0.135797	0.14673	0.158611	0.170728	0.183699	0.197935	0.213379	0.229805	0.246406	0.26184	0.274983	0.285624	0.294574	0.302775	0.310697	0.318692	0.326737	0.334965	0.343335	0.351784	0.360421	0.36908	0.377699	0.38626	0.394378	0.402008	0.409002	0.415077	0.420364	0.424708	0.428324	0.431258	0.433642	0.435566	0.437225	0.438666	0.440022	0.441537	0.443136	0.444974
34.55	0.105522	0.111016	0.11841	0.129263	0.142952	0.154629	0.161365	0.166418	0.172562	0.182362	0.195564	0.210813	0.227168	0.244885	0.263631	0.282293	0.300078	0.315999	0.329667	0.340951	0.350214	0.358289	0.365871	0.373253	0.380767	0.388302	0.396009	0.403832	0.411827	0.419774	0.427626	0.435489	0.442967	0.450178	0.456895	0.463046	0.468663	0.473686	0.47813	0.481924	0.485332	0.488349	0.490822	0.49311	0.495177	0.497034	0.498749	0.500561	0.502377
35.67	0.0895498	0.0943971	0.100952	0.110803	0.122525	0.132089	0.137652	0.142191	0.148291	0.15783	0.17001	0.183233	0.196874	0.211339	0.226786	0.242715	0.258549	0.273373	0.286434	0.297365	0.306379	0.314613	0.322663	0.330828	0.33919	0.347506	0.35582	0.364003	0.372142	0.37997	0.387743	0.395343	0.402825	0.409925	0.416739	0.423124	0.429129	0.434613	0.439598	0.444153	0.448278	0.451896	0.455149	0.458321	0.461203	0.463886	0.466321	0.468818	0.471333
27.9	0.079724	0.0843646	0.0900266	0.0985791	0.108467	0.115632	0.119664	0.12281	0.127534	0.13521	0.144795	0.154743	0.164409	0.174701	0.185909	0.198502	0.213014	0.229225	0.245716	0.260224	0.271824	0.281256	0.289635	0.297529	0.305303	0.313074	0.320854	0.328858	0.336971	0.345138	0.353292	0.361455	0.369315	0.376722	0.383563	0.389785	0.395239	0.399999	0.404214	0.407752	0.410961	0.413921	0.416585	0.419196	0.421674	0.424243	0.426945	0.429857	0.432952
23.22	0.0788356	0.0824519	0.0879024	0.0965155	0.106475	0.115023	0.120329	0.124662	0.130466	0.139015	0.150135	0.162275	0.174797	0.188491	0.203186	0.218596	0.234362	0.249496	0.263166	0.274786	0.284495	0.293247	0.30168	0.310096	0.318706	0.327383	0.336125	0.344767	0.353257	0.361521	0.369672	0.377894	0.385867	0.39371	0.401231	0.408357	0.414925	0.420966	0.426257	0.430956	0.435185	0.43889	0.442077	0.444957	0.447582	0.450008	0.452275	0.454533	0.456809
33.19	0.0834162	0.0881852	0.0951365	0.105939	0.118781	0.128398	0.133028	0.13691	0.143505	0.154441	0.168709	0.18385	0.199294	0.215709	0.233377	0.251823	0.270347	0.28774	0.302929	0.315264	0.325039	0.333582	0.341641	0.349526	0.357453	0.365459	0.373409	0.381307	0.389199	0.396992	0.40475	0.412541	0.420179	0.427518	0.434444	0.440947	0.446751	0.45193	0.45638	0.460263	0.463524	0.466338	0.46863	0.470736	0.472507	0.474098	0.475603	0.477121	0.47882
33.71	0.0809222	0.0852404	0.0919759	0.10235	0.114696	0.124713	0.130022	0.134149	0.140139	0.149879	0.16291	0.177223	0.19223	0.208514	0.226062	0.244115	0.261884	0.278258	0.292372	0.303874	0.313053	0.321112	0.328708	0.336174	0.343669	0.351335	0.35899	0.366678	0.374457	0.382128	0.389761	0.397361	0.404766	0.41182	0.418481	0.424802	0.430543	0.435693	0.44031	0.444365	0.448072	0.451267	0.454171	0.456844	0.459188	0.461512	0.463661	0.465918	0.468284
23.8	0.0749587	0.0779246	0.0815731	0.0870899	0.0937231	0.0988647	0.101758	0.104092	0.106854	0.111453	0.117226	0.123477	0.129825	0.136677	0.144142	0.1528	0.163485	0.17673	0.191677	0.206182	0.218335	0.228176	0.236404	0.244083	0.25154	0.259092	0.267059	0.275327	0.284028	0.293108	0.302563	0.312206	0.321788	0.330853	0.33923	0.346577	0.352788	0.357843	0.361807	0.364939	0.367413	0.369509	0.371336	0.373172	0.37509	0.377224	0.379692	0.382656	0.386112
25.05	0.0780097	0.0819393	0.0870179	0.0943523	0.102259	0.108448	0.112219	0.115426	0.119699	0.126242	0.134257	0.142613	0.150841	0.159633	0.169288	0.180081	0.192188	0.205138	0.217518	0.228149	0.236719	0.244051	0.250842	0.257434	0.264032	0.270589	0.277133	0.283808	0.290533	0.297294	0.304036	0.310698	0.317158	0.323337	0.329081	0.334422	0.339178	0.343449	0.347176	0.35047	0.35363	0.356422	0.35898	0.361313	0.363655	0.366013	0.368236	0.370539	0.373016
23.4	0.0944852	0.0979565	0.10138	0.106479	0.111946	0.116245	0.119067	0.121107	0.123692	0.12715	0.1314	0.135951	0.140459	0.145319	0.151219	0.158691	0.169342	0.183769	0.201024	0.218513	0.233524	0.245372	0.254899	0.263299	0.271282	0.279399	0.287758	0.296732	0.306336	0.316423	0.326835	0.337379	0.347633	0.357206	0.365851	0.373181	0.379218	0.383896	0.387424	0.390048	0.392124	0.393831	0.395326	0.396907	0.398592	0.40062	0.403128	0.406008	0.409518
26.88	0.0883151	0.0919842	0.0965437	0.103141	0.110157	0.115898	0.119251	0.121889	0.125016	0.129715	0.13566	0.141801	0.147892	0.154361	0.161669	0.17056	0.182092	0.196899	0.213698	0.229891	0.243427	0.253921	0.262408	0.270095	0.277511	0.285026	0.292914	0.301244	0.310051	0.31915	0.328483	0.337846	0.346921	0.355289	0.362792	0.369104	0.374365	0.378512	0.381563	0.383878	0.385642	0.387193	0.388372	0.389717	0.391148	0.392873	0.394813	0.397252	0.400135
32.92	0.0708382	0.0740552	0.0788546	0.085757	0.0934842	0.0995936	0.103011	0.106096	0.110463	0.117117	0.125418	0.133941	0.142346	0.151405	0.161338	0.17256	0.185407	0.199616	0.213829	0.226334	0.236598	0.245351	0.253445	0.261258	0.268974	0.276793	0.284645	0.292602	0.300685	0.308787	0.316907	0.325014	0.332884	0.34037	0.347377	0.353772	0.359481	0.364645	0.369109	0.373004	0.376553	0.37972	0.382627	0.38545	0.388258	0.391141	0.393956	0.396938	0.400168
38.28	0.0710954	0.0740206	0.0782391	0.0836906	0.0899093	0.0948648	0.0978408	0.100351	0.103364	0.107923	0.113636	0.119499	0.125224	0.131334	0.13818	0.146291	0.156356	0.168702	0.182152	0.194705	0.205062	0.213298	0.220353	0.226887	0.233205	0.239558	0.245942	0.252573	0.259518	0.266525	0.273639	0.280763	0.287627	0.294067	0.299954	0.305332	0.309903	0.313897	0.317271	0.320129	0.322769	0.325075	0.327182	0.329318	0.331422	0.333664	0.335961	0.338569	0.341414
31.68	0.0817048	0.0857598	0.0922121	0.101937	0.11385	0.123455	0.128633	0.132822	0.138893	0.148852	0.16198	0.176035	0.190517	0.206185	0.223543	0.242362	0.262151	0.281528	0.298998	0.313684	0.325513	0.335468	0.34437	0.3529	0.361263	0.369414	0.377522	0.385657	0.393969	0.402204	0.41049	0.418825	0.426961	0.43483	0.442242	0.449012	0.455148	0.460474	0.465019	0.468858	0.472159	0.474927	0.477161	0.479192	0.480924	0.482584	0.484119	0.485809	0.487687
44.39	0.0763045	0.07928	0.0822474	0.0870211	0.0921107	0.0966152	0.0998786	0.102437	0.10525	0.108976	0.113868	0.119069	0.124303	0.130068	0.136371	0.143901	0.153173	0.164716	0.177811	0.190784	0.202105	0.211754	0.220216	0.228185	0.23601	0.243905	0.252125	0.260559	0.26942	0.278448	0.287553	0.296696	0.305611	0.314057	0.322058	0.329317	0.335824	0.341735	0.346941	0.35171	0.356031	0.360026	0.363947	0.367681	0.371404	0.375232	0.379183	0.383457	0.387889
38.17	0.0907515	0.0949557	0.101689	0.111539	0.124274	0.135108	0.141253	0.14551	0.15105	0.159975	0.172318	0.186585	0.20192	0.21857	0.236413	0.254994	0.273601	0.291209	0.30694	0.319872	0.330183	0.33942	0.348233	0.357156	0.3661	0.375139	0.384042	0.39302	0.402085	0.411119	0.42018	0.429167	0.438025	0.446376	0.454138	0.461269	0.46747	0.472821	0.477244	0.480844	0.483669	0.485937	0.487703	0.489015	0.490087	0.491023	0.491789	0.492801	0.493904
33.6	0.0661883	0.0685664	0.0719671	0.0772278	0.0836179	0.0895091	0.0931211	0.0961846	0.0997885	0.104922	0.111482	0.118356	0.125166	0.133003	0.142525	0.154537	0.169906	0.188586	0.20875	0.227595	0.243163	0.255398	0.265372	0.274199	0.282401	0.290436	0.298519	0.306866	0.315442	0.324362	0.333449	0.342486	0.351435	0.359686	0.367202	0.373563	0.378907	0.383045	0.386135	0.388472	0.390165	0.391425	0.39254	0.393566	0.394676	0.396118	0.397764	0.399863	0.402443
19.74	0.0922433	0.0958634	0.100499	0.107354	0.115211	0.121237	0.124627	0.127161	0.130597	0.135787	0.142592	0.149101	0.155705	0.162704	0.171074	0.182068	0.197504	0.21817	0.242298	0.265692	0.284659	0.298995	0.310163	0.319812	0.328811	0.337699	0.347004	0.356691	0.366923	0.377543	0.388571	0.399473	0.410234	0.420119	0.428877	0.436315	0.442365	0.447089	0.450498	0.453073	0.45499	0.456533	0.45784	0.459253	0.460876	0.462818	0.465128	0.46808	0.471602
38.87	0.0680889	0.071247	0.0758813	0.0821872	0.0895679	0.0956465	0.0991654	0.101943	0.105798	0.111662	0.119558	0.128159	0.137169	0.146902	0.157061	0.167347	0.177434	0.186991	0.195539	0.202862	0.209246	0.215407	0.221618	0.228113	0.234878	0.241979	0.249295	0.256839	0.264475	0.272194	0.279894	0.287584	0.295157	0.30253	0.309725	0.316669	0.323342	0.329726	0.335715	0.34151	0.347014	0.352214	0.357184	0.361957	0.366411	0.37087	0.374954	0.379057	0.383122
29.02	0.0826565	0.0870279	0.0934667	0.102785	0.114092	0.122834	0.127834	0.13168	0.137048	0.145751	0.156956	0.169222	0.181808	0.195166	0.209178	0.223377	0.23711	0.249641	0.260469	0.269371	0.2766	0.283108	0.28943	0.295894	0.302458	0.309051	0.315616	0.322175	0.328803	0.335372	0.341944	0.348387	0.354623	0.36056	0.366219	0.371618	0.376648	0.381369	0.385683	0.389714	0.39332	0.39683	0.399908	0.402831	0.405579	0.408227	0.410628	0.413004	0.415404
19.99	0.097576	0.102817	0.110074	0.120695	0.133419	0.143933	0.150403	0.155365	0.161701	0.171329	0.184232	0.198173	0.212888	0.228604	0.245249	0.262218	0.278838	0.294094	0.307448	0.318632	0.328137	0.336617	0.344832	0.353125	0.361532	0.370061	0.378631	0.387145	0.395636	0.40405	0.412405	0.420777	0.428889	0.436696	0.444144	0.45135	0.458059	0.46441	0.470117	0.475463	0.480349	0.484757	0.488882	0.492728	0.496153	0.499505	0.502629	0.505764	0.508896
25.55	0.0875023	0.0917294	0.097037	0.104837	0.113503	0.120155	0.123945	0.126711	0.130784	0.136981	0.144643	0.152632	0.160403	0.168678	0.177644	0.187729	0.199453	0.212813	0.226332	0.238432	0.248245	0.25612	0.262794	0.269069	0.275169	0.281326	0.28772	0.294196	0.300935	0.307755	0.314695	0.321579	0.328253	0.334525	0.340375	0.345518	0.350065	0.353938	0.357243	0.36002	0.362564	0.364762	0.366745	0.368678	0.370597	0.372635	0.374697	0.376956	0.379384
27.93	0.0776081	0.08005	0.0830693	0.0871057	0.0917339	0.0958468	0.0988799	0.101521	0.104364	0.108159	0.112648	0.117519	0.12228	0.127526	0.133538	0.14094	0.150457	0.162189	0.174861	0.186769	0.196999	0.205659	0.213478	0.221025	0.228577	0.236122	0.243818	0.25175	0.259822	0.268075	0.276434	0.284799	0.293064	0.300986	0.308462	0.315369	0.321542	0.327066	0.331885	0.336153	0.340047	0.343568	0.34693	0.350066	0.35325	0.356519	0.359874	0.36333	0.36709
34.77	0.0691711	0.0718354	0.0763127	0.0847224	0.0960626	0.105334	0.109465	0.112302	0.11699	0.125838	0.138758	0.154043	0.171	0.190942	0.214062	0.239744	0.266488	0.291784	0.313285	0.329583	0.341073	0.349504	0.356295	0.362555	0.368736	0.37488	0.38147	0.388426	0.395988	0.404005	0.412447	0.421196	0.42982	0.437909	0.445241	0.451567	0.456553	0.46023	0.4626	0.46389	0.464355	0.464141	0.463391	0.46245	0.461308	0.46035	0.459524	0.459029	0.45904
18.21	0.0808414	0.0845274	0.0900314	0.0999316	0.112573	0.122589	0.127531	0.131035	0.136925	0.147326	0.161648	0.177595	0.194431	0.213677	0.236333	0.262276	0.290656	0.318925	0.343908	0.363374	0.377498	0.387838	0.39618	0.403605	0.410538	0.417365	0.424283	0.431533	0.439081	0.447012	0.455266	0.463642	0.471818	0.479398	0.486162	0.491827	0.496287	0.499446	0.501372	0.502341	0.502561	0.502163	0.501375	0.500394	0.499286	0.498363	0.497514	0.497041	0.49698
33.22	0.0920689	0.0968598	0.103181	0.112545	0.123429	0.132657	0.1382	0.1425	0.14801	0.156681	0.168128	0.180451	0.193197	0.206646	0.220942	0.235898	0.250836	0.26493	0.277362	0.28788	0.296671	0.304861	0.312957	0.321213	0.329616	0.337948	0.346192	0.354359	0.362611	0.370684	0.378679	0.38656	0.394327	0.401834	0.409037	0.416032	0.42269	0.429033	0.434999	0.440695	0.445991	0.451112	0.455877	0.460477	0.464879	0.469248	0.473325	0.47741	0.481484
39.55	0.0944655	0.0996224	0.106426	0.116246	0.127941	0.137087	0.142547	0.146751	0.152601	0.161961	0.174033	0.186966	0.20028	0.214515	0.229992	0.246183	0.262433	0.27776	0.291124	0.302121	0.310984	0.319036	0.326886	0.334754	0.342678	0.35069	0.358686	0.366674	0.374716	0.382703	0.390666	0.398521	0.406097	0.41337	0.420252	0.426804	0.432815	0.438382	0.443582	0.448311	0.452773	0.456884	0.460733	0.464282	0.467718	0.470999	0.474203	0.477336	0.480723
26.68	0.0872279	0.0919393	0.0986019	0.108163	0.119091	0.127121	0.131344	0.134886	0.140462	0.149329	0.160603	0.172476	0.184379	0.196983	0.210146	0.223471	0.236948	0.250094	0.261841	0.271629	0.279573	0.286886	0.294304	0.301968	0.309961	0.318091	0.326424	0.334722	0.343134	0.351409	0.359664	0.367863	0.375708	0.383328	0.390473	0.397194	0.403436	0.409167	0.414483	0.419228	0.423681	0.42773	0.431438	0.434925	0.438168	0.441219	0.444202	0.447083	0.449942
30.99	0.0948271	0.100206	0.107567	0.1192	0.133343	0.144259	0.1499	0.154201	0.160858	0.171907	0.18695	0.202893	0.219269	0.236982	0.256432	0.276814	0.297329	0.316361	0.332318	0.344776	0.354366	0.362567	0.370242	0.377963	0.385658	0.393375	0.40107	0.408858	0.416721	0.424516	0.432427	0.440223	0.447794	0.45495	0.461728	0.468035	0.473729	0.478948	0.483476	0.487566	0.491266	0.494544	0.497455	0.500062	0.502565	0.504876	0.507107	0.509277	0.511669
40.26	0.0861261	0.0907616	0.0972691	0.106847	0.117715	0.126025	0.130541	0.134071	0.139441	0.148267	0.159888	0.172281	0.185174	0.198714	0.212817	0.226896	0.24076	0.253871	0.265318	0.274473	0.281798	0.289021	0.296463	0.304237	0.312278	0.320333	0.328361	0.336302	0.344173	0.351871	0.359374	0.36662	0.373543	0.380052	0.386122	0.391768	0.396953	0.401547	0.405803	0.409542	0.413076	0.416264	0.41911	0.421746	0.424135	0.4265	0.428669	0.430801	0.432888
30.87	0.084846	0.0884311	0.0929994	0.100033	0.10768	0.113667	0.117781	0.120907	0.125019	0.130733	0.138206	0.145806	0.153348	0.161547	0.170786	0.181784	0.195523	0.21218	0.229985	0.246202	0.259298	0.270098	0.279594	0.288822	0.297731	0.306662	0.315655	0.324805	0.3341	0.343476	0.352848	0.362095	0.371042	0.379348	0.386909	0.393602	0.399422	0.404351	0.408399	0.411813	0.414769	0.417446	0.419839	0.422197	0.424561	0.427136	0.429786	0.432678	0.436032
26.39	0.086286	0.0901254	0.0959624	0.104801	0.115384	0.124372	0.129944	0.134431	0.1401	0.148933	0.160556	0.172947	0.185796	0.199968	0.215752	0.233049	0.251207	0.269007	0.284529	0.296873	0.306665	0.315678	0.324463	0.333367	0.342308	0.351124	0.359931	0.368658	0.37721	0.385585	0.393652	0.401504	0.408993	0.416037	0.422421	0.428259	0.433613	0.438369	0.442476	0.446095	0.449407	0.452369	0.45493	0.457421	0.459647	0.461809	0.463957	0.46591	0.46817
35	0.0851284	0.0887405	0.094734	0.103589	0.114619	0.123204	0.127858	0.131379	0.136333	0.144822	0.155954	0.168277	0.180922	0.194558	0.209475	0.225155	0.241094	0.256295	0.26965	0.280423	0.288974	0.296587	0.304202	0.31179	0.319349	0.326881	0.334194	0.341456	0.348777	0.355864	0.362939	0.36981	0.376372	0.382536	0.388177	0.393222	0.397565	0.401298	0.404266	0.406736	0.408784	0.410411	0.411699	0.412811	0.413592	0.414448	0.415272	0.416166	0.417159
37.75	0.103681	0.107024	0.111842	0.120016	0.130502	0.138165	0.141764	0.144139	0.14779	0.154066	0.162749	0.17182	0.181083	0.191291	0.203594	0.21891	0.238273	0.261799	0.287735	0.313687	0.336951	0.355222	0.369108	0.380058	0.389153	0.397344	0.4054	0.41365	0.422485	0.431578	0.441075	0.450468	0.459285	0.466872	0.472965	0.477259	0.479753	0.480559	0.479933	0.478234	0.475984	0.473399	0.470769	0.468214	0.466233	0.464823	0.463988	0.463985	0.464982
32.16	0.0734414	0.0761502	0.0811538	0.0877463	0.0966311	0.103926	0.108057	0.111268	0.115757	0.123126	0.132755	0.143252	0.154071	0.165967	0.179328	0.194279	0.210489	0.226726	0.241934	0.254969	0.265355	0.274823	0.283542	0.292026	0.300458	0.308766	0.31699	0.325107	0.333317	0.34129	0.349315	0.357105	0.364697	0.371952	0.378703	0.38495	0.39045	0.395332	0.399576	0.403205	0.406366	0.409152	0.411563	0.413706	0.41556	0.417327	0.419002	0.420868	0.422737
49.85	0.0768477	0.0804363	0.0846438	0.0916356	0.099656	0.106112	0.109631	0.112504	0.116449	0.122838	0.131277	0.140378	0.14977	0.159749	0.170329	0.181171	0.192102	0.202568	0.211882	0.21964	0.226101	0.232375	0.238942	0.245808	0.252952	0.2602	0.2675	0.274898	0.282241	0.289607	0.296895	0.304052	0.311045	0.317844	0.32429	0.330384	0.336038	0.341354	0.346171	0.350725	0.35495	0.35873	0.362286	0.365731	0.368794	0.371746	0.374559	0.377425	0.380249
33.04	0.091018	0.0949745	0.100985	0.110147	0.120946	0.130045	0.135521	0.139568	0.144927	0.15341	0.164461	0.176423	0.1887	0.20217	0.216751	0.232441	0.248774	0.264751	0.279136	0.291212	0.301192	0.30982	0.317918	0.325871	0.333848	0.34184	0.349903	0.358095	0.366458	0.374753	0.383118	0.391323	0.399317	0.407027	0.414261	0.420988	0.427177	0.432814	0.437811	0.442355	0.446417	0.450198	0.453534	0.456708	0.459646	0.462374	0.465049	0.467704	0.470476
43.38	0.0792944	0.0838763	0.0903935	0.0999783	0.11127	0.119479	0.123519	0.127021	0.132456	0.141977	0.15399	0.166718	0.179423	0.192924	0.207211	0.221903	0.236395	0.249911	0.261495	0.270455	0.277548	0.284425	0.291488	0.298729	0.306242	0.313684	0.320997	0.328096	0.335085	0.341982	0.348615	0.355112	0.361371	0.367292	0.372755	0.377945	0.382567	0.386767	0.390533	0.39379	0.396813	0.399547	0.401802	0.403976	0.40591	0.407727	0.409318	0.41092	0.412733
34.42	0.076459	0.0793545	0.0844297	0.0925596	0.102341	0.10997	0.114028	0.117225	0.121936	0.130026	0.140717	0.151913	0.163428	0.176422	0.191464	0.208749	0.228015	0.247561	0.265302	0.279935	0.291291	0.300923	0.309496	0.317762	0.32583	0.333818	0.341767	0.349817	0.358037	0.366214	0.374556	0.382841	0.390837	0.398393	0.405418	0.411685	0.417258	0.422021	0.425794	0.429122	0.431796	0.434127	0.435912	0.437559	0.439027	0.440466	0.441956	0.443531	0.445292
31.22	0.0720654	0.0749832	0.0792691	0.0854347	0.0925134	0.0988588	0.103142	0.106945	0.111845	0.118532	0.126697	0.135181	0.14382	0.152982	0.163071	0.174137	0.18661	0.200046	0.213433	0.225625	0.23612	0.245445	0.254206	0.262811	0.271462	0.280121	0.288768	0.297388	0.305783	0.31405	0.322258	0.33035	0.338499	0.346362	0.353931	0.361195	0.368041	0.37435	0.38	0.385233	0.390016	0.394375	0.39839	0.402238	0.40583	0.409336	0.412794	0.416285	0.419762
34.55	0.0874867	0.0916652	0.0971878	0.105436	0.11499	0.122896	0.1283	0.132972	0.138718	0.147393	0.158248	0.169532	0.181195	0.193585	0.2071	0.221806	0.237112	0.252192	0.265615	0.276813	0.286119	0.294829	0.303443	0.312363	0.321353	0.330371	0.339337	0.348116	0.356828	0.365267	0.373608	0.381777	0.389669	0.397361	0.404693	0.411656	0.418301	0.424437	0.430157	0.435494	0.440466	0.445161	0.44942	0.453453	0.45716	0.460933	0.464264	0.46762	0.470985
49.81	0.0733673	0.0770481	0.0830306	0.0922382	0.102487	0.110029	0.113598	0.116382	0.121352	0.12983	0.140894	0.152331	0.163954	0.176231	0.189339	0.202858	0.216229	0.228673	0.239179	0.247501	0.254038	0.259954	0.266017	0.272282	0.278699	0.285037	0.29131	0.29752	0.30386	0.309989	0.316118	0.322102	0.328005	0.333491	0.33875	0.343599	0.348018	0.351993	0.355487	0.35861	0.361414	0.363957	0.366076	0.368103	0.369946	0.371709	0.373315	0.374954	0.376717
52.88	0.069607	0.0721991	0.0767107	0.0830967	0.0908097	0.0971728	0.100213	0.102793	0.106585	0.112938	0.121245	0.130077	0.139072	0.149125	0.160669	0.173676	0.188081	0.202925	0.21695	0.229083	0.238888	0.246954	0.253825	0.260133	0.266047	0.271804	0.277492	0.283221	0.289131	0.295071	0.301082	0.307081	0.312767	0.318118	0.322981	0.327377	0.331019	0.334276	0.336835	0.339003	0.34082	0.342427	0.343733	0.344946	0.346109	0.347362	0.348658	0.350027	0.351754
30.4	0.0671162	0.0693831	0.0739588	0.0814839	0.0904717	0.097996	0.102204	0.105328	0.110015	0.118055	0.128695	0.140295	0.152415	0.166123	0.181827	0.199054	0.217182	0.23485	0.249737	0.261892	0.271875	0.28007	0.287597	0.294973	0.302171	0.309437	0.316572	0.323811	0.33122	0.338653	0.346018	0.353457	0.360579	0.367384	0.373777	0.379599	0.384722	0.389199	0.393027	0.396163	0.398932	0.401174	0.402944	0.404512	0.405983	0.407322	0.408582	0.409896	0.411336
40.3	0.0796616	0.0824021	0.0871011	0.0946698	0.10366	0.111372	0.116317	0.120475	0.125784	0.133864	0.144035	0.155142	0.166682	0.179308	0.193533	0.209096	0.225405	0.241262	0.255481	0.267432	0.277171	0.285774	0.29391	0.301929	0.310122	0.31817	0.326181	0.334135	0.342086	0.349927	0.357666	0.365368	0.372949	0.380198	0.387144	0.393743	0.399889	0.405485	0.410539	0.415108	0.419212	0.422893	0.426274	0.429302	0.432128	0.434756	0.437386	0.439902	0.442587
47.23	0.0807176	0.0844103	0.0894994	0.0970912	0.106245	0.113575	0.118028	0.121265	0.125961	0.133291	0.142756	0.152722	0.162947	0.174235	0.1869	0.200968	0.215796	0.230449	0.243642	0.254665	0.263518	0.271187	0.278244	0.28507	0.291734	0.298311	0.304826	0.311321	0.317831	0.324202	0.330642	0.336899	0.342956	0.348599	0.353849	0.358666	0.362987	0.366793	0.370097	0.372971	0.375533	0.377774	0.379728	0.381637	0.383153	0.384803	0.386523	0.388219	0.390212
30.46	0.0920551	0.0968684	0.103686	0.113671	0.125659	0.135271	0.141075	0.145581	0.151397	0.160979	0.173346	0.18686	0.200676	0.215625	0.231837	0.249015	0.266576	0.283232	0.297688	0.309349	0.318716	0.327229	0.33555	0.343885	0.352328	0.360739	0.369127	0.377503	0.385876	0.394212	0.402339	0.4105	0.418354	0.42583	0.432819	0.439449	0.445483	0.451063	0.456027	0.460525	0.464608	0.468381	0.471738	0.474944	0.477831	0.480673	0.483403	0.486146	0.488933
29.94	0.0951843	0.100429	0.107939	0.118902	0.131858	0.142253	0.148173	0.152561	0.159179	0.169824	0.183777	0.198572	0.213866	0.230289	0.248451	0.26778	0.287487	0.306	0.321876	0.334665	0.344708	0.353635	0.362102	0.370732	0.379317	0.38785	0.396481	0.405028	0.413743	0.422339	0.430933	0.439345	0.447592	0.455328	0.462737	0.469587	0.475927	0.481809	0.486974	0.491705	0.496024	0.499921	0.503384	0.5066	0.509541	0.512333	0.514978	0.517687	0.520363
26.67	0.0832484	0.0872417	0.0937182	0.102889	0.113598	0.121923	0.12645	0.129934	0.135486	0.144603	0.156496	0.169092	0.182146	0.195988	0.211003	0.226642	0.242391	0.257231	0.270329	0.281018	0.289561	0.297518	0.305461	0.313722	0.322147	0.330701	0.339302	0.347934	0.356641	0.365294	0.373741	0.382104	0.390242	0.3979	0.405202	0.412111	0.418537	0.424379	0.429784	0.434682	0.439339	0.443517	0.447393	0.450993	0.454357	0.45758	0.460684	0.463604	0.466674
22.17	0.0802221	0.0836892	0.0898397	0.0995356	0.111215	0.120119	0.124999	0.128771	0.134647	0.144605	0.157843	0.172102	0.186788	0.203077	0.221082	0.240472	0.260367	0.279307	0.295464	0.30807	0.31777	0.326565	0.335326	0.344235	0.353326	0.362453	0.371577	0.380578	0.389584	0.398455	0.407258	0.415781	0.424028	0.431853	0.439086	0.445819	0.451817	0.457204	0.461911	0.466035	0.469658	0.472903	0.475638	0.478148	0.480345	0.482461	0.484406	0.486319	0.488432
33.57	0.0607192	0.0620403	0.0645066	0.0683008	0.0730888	0.0772127	0.0798251	0.081631	0.0839868	0.0872489	0.091764	0.0963445	0.101101	0.106397	0.112977	0.12146	0.132631	0.146406	0.161252	0.175249	0.186939	0.196282	0.204029	0.210797	0.217246	0.223585	0.230023	0.236701	0.243586	0.250693	0.258011	0.265326	0.272361	0.279096	0.285117	0.290241	0.294474	0.297866	0.300308	0.30213	0.303373	0.304314	0.305047	0.305681	0.306405	0.30732	0.308203	0.309571	0.311195
34.13	0.0797385	0.0806903	0.082444	0.085397	0.0886255	0.0919956	0.09452	0.0963398	0.0983516	0.100941	0.104124	0.107417	0.110647	0.114664	0.120022	0.127951	0.13971	0.155712	0.174286	0.192597	0.208161	0.220482	0.230312	0.238777	0.246512	0.254116	0.261715	0.269603	0.277928	0.286625	0.295531	0.304537	0.313378	0.321528	0.328907	0.335131	0.340097	0.343931	0.346671	0.348667	0.349959	0.351015	0.351812	0.352646	0.353634	0.355016	0.356599	0.358619	0.361085
29.14	0.0857485	0.0899017	0.0960889	0.10501	0.116402	0.125461	0.130249	0.134043	0.13937	0.148571	0.160858	0.173934	0.18735	0.202479	0.219235	0.237967	0.257715	0.276903	0.293891	0.307737	0.318781	0.32825	0.337142	0.345744	0.354216	0.362562	0.370893	0.379068	0.387339	0.395622	0.40384	0.412001	0.41987	0.427272	0.434054	0.440171	0.445396	0.449973	0.453634	0.456567	0.458966	0.460874	0.462257	0.463383	0.464426	0.465299	0.466262	0.467243	0.468505
31.66	0.0735843	0.0769816	0.0816547	0.0885801	0.096928	0.104284	0.109256	0.113331	0.118155	0.125381	0.134855	0.144947	0.155365	0.167072	0.180241	0.194849	0.210541	0.226138	0.240214	0.251958	0.261423	0.270325	0.279345	0.288692	0.298319	0.308135	0.317934	0.327778	0.337514	0.347129	0.356534	0.365709	0.374476	0.382789	0.390578	0.397821	0.404553	0.410726	0.41636	0.421608	0.426409	0.430833	0.434868	0.438747	0.442341	0.445866	0.449221	0.452524	0.455975
17.82	0.0799187	0.0835902	0.0892511	0.0997027	0.112688	0.123001	0.127693	0.131078	0.137042	0.14766	0.162679	0.179029	0.196407	0.21604	0.238593	0.263811	0.290684	0.316914	0.33983	0.357729	0.371262	0.382237	0.392177	0.40168	0.411122	0.420516	0.429866	0.439378	0.448989	0.458697	0.468553	0.478364	0.487953	0.49694	0.504923	0.511975	0.517765	0.522269	0.525608	0.527756	0.529124	0.529741	0.529731	0.529473	0.528899	0.528231	0.52758	0.527158	0.52709
19.12	0.0915804	0.0964059	0.103259	0.114101	0.127001	0.137074	0.142365	0.146592	0.153163	0.163727	0.177406	0.192014	0.206817	0.222819	0.240729	0.260572	0.282042	0.303559	0.323482	0.340146	0.353378	0.364394	0.374046	0.383173	0.392002	0.400785	0.409548	0.418487	0.427505	0.43663	0.445848	0.454915	0.463861	0.472367	0.480259	0.487559	0.494043	0.499779	0.504743	0.509098	0.512977	0.516273	0.519254	0.522008	0.524583	0.527103	0.529608	0.532119	0.534812
17.58	0.0774518	0.0812537	0.0873904	0.0979168	0.111015	0.121283	0.126188	0.129818	0.135984	0.146969	0.162103	0.178678	0.196186	0.215922	0.238371	0.263002	0.288769	0.313343	0.334463	0.350875	0.363446	0.373587	0.38256	0.391063	0.399375	0.407527	0.415755	0.424024	0.432394	0.44095	0.449478	0.458011	0.466207	0.473888	0.480735	0.48678	0.491905	0.495974	0.4989	0.501122	0.502563	0.503462	0.503738	0.50391	0.503752	0.503542	0.50323	0.503238	0.503399
29.71	0.077938	0.0816015	0.0869924	0.0960714	0.10647	0.114902	0.119887	0.123814	0.129678	0.138834	0.150684	0.163437	0.176744	0.191329	0.207528	0.224971	0.243227	0.261025	0.27694	0.290095	0.300708	0.310002	0.318867	0.327636	0.336471	0.345276	0.354018	0.362811	0.371565	0.380064	0.388609	0.396891	0.404973	0.412646	0.419904	0.426602	0.432611	0.43812	0.442968	0.447263	0.451146	0.45468	0.457704	0.460549	0.463202	0.465612	0.468061	0.470594	0.473108
19.72	0.0931735	0.0959734	0.0994773	0.10451	0.110184	0.114851	0.118149	0.120365	0.123055	0.12678	0.131503	0.136232	0.141029	0.146227	0.152394	0.160449	0.171863	0.18763	0.20662	0.225904	0.242454	0.255599	0.266194	0.275302	0.283843	0.292144	0.300657	0.309546	0.318873	0.328428	0.338162	0.347892	0.357241	0.365928	0.37353	0.380034	0.385222	0.389313	0.39236	0.39464	0.396396	0.397826	0.399187	0.400628	0.402165	0.404125	0.406335	0.4092	0.412507
24.27	0.0801679	0.0841543	0.0900673	0.0994437	0.110358	0.119141	0.123908	0.12772	0.133226	0.142317	0.15421	0.166807	0.17976	0.194153	0.210503	0.228757	0.248454	0.267843	0.284923	0.298615	0.308897	0.317516	0.325407	0.333047	0.340593	0.348064	0.355546	0.363123	0.370643	0.378221	0.385793	0.393305	0.400523	0.407421	0.413741	0.419512	0.424631	0.428987	0.432702	0.435887	0.438594	0.440927	0.442778	0.444537	0.446071	0.447519	0.448848	0.450339	0.452019
30.92	0.090679	0.0950689	0.100984	0.110529	0.122122	0.131832	0.137211	0.141229	0.146525	0.155292	0.16735	0.180652	0.194882	0.210446	0.227436	0.245237	0.263476	0.280822	0.296417	0.309291	0.319313	0.32818	0.336589	0.344891	0.353255	0.361761	0.370403	0.379068	0.387972	0.3968	0.405651	0.414374	0.422903	0.431008	0.438641	0.445483	0.451776	0.457273	0.462231	0.466537	0.470228	0.473624	0.47638	0.478909	0.481115	0.48306	0.484945	0.486878	0.488845
19.24	0.106758	0.112636	0.120508	0.132055	0.145626	0.156407	0.16274	0.167877	0.174539	0.185459	0.199706	0.215241	0.231579	0.249172	0.267888	0.287057	0.306098	0.323867	0.339309	0.351394	0.360945	0.369825	0.379084	0.388781	0.398823	0.409151	0.41938	0.429689	0.439769	0.449711	0.459365	0.468815	0.477724	0.486095	0.494014	0.501235	0.507818	0.513866	0.519326	0.524128	0.528525	0.532643	0.536106	0.539328	0.542322	0.545112	0.547647	0.550115	0.552621
24.53	0.0985478	0.102743	0.109322	0.119931	0.13377	0.145272	0.152101	0.157075	0.163474	0.173987	0.188479	0.204725	0.222257	0.242253	0.265692	0.292752	0.322415	0.352271	0.37874	0.399829	0.415663	0.427956	0.438138	0.447563	0.45673	0.46585	0.475081	0.48476	0.49469	0.504832	0.515034	0.525239	0.534884	0.543944	0.551996	0.559155	0.565258	0.570315	0.574289	0.577367	0.579865	0.581789	0.583107	0.58408	0.584802	0.585557	0.586211	0.586978	0.588144
23.84	0.0714418	0.0736641	0.0776697	0.0844316	0.0935167	0.101666	0.10671	0.1104	0.114926	0.122218	0.132121	0.14359	0.156083	0.170301	0.18637	0.204196	0.22334	0.24234	0.259796	0.274618	0.286915	0.297381	0.306966	0.316063	0.324997	0.333878	0.342614	0.351293	0.359997	0.36858	0.377167	0.385648	0.394069	0.402142	0.409722	0.41677	0.423081	0.42866	0.433474	0.437474	0.440853	0.443675	0.445999	0.448072	0.449645	0.451248	0.452642	0.454224	0.455984
21.31	0.0947888	0.0996612	0.105817	0.115916	0.127789	0.13705	0.14199	0.145828	0.151447	0.160613	0.172662	0.185435	0.198811	0.212977	0.228205	0.244075	0.260018	0.275063	0.288145	0.298671	0.307104	0.314634	0.321925	0.329235	0.336797	0.344194	0.351513	0.358746	0.365932	0.372996	0.379994	0.386848	0.393424	0.399736	0.405567	0.410992	0.415897	0.420268	0.424197	0.427611	0.4307	0.433425	0.435891	0.438055	0.439944	0.441725	0.443434	0.444981	0.446651
30.12	0.0814207	0.0852846	0.0914771	0.10201	0.114991	0.125327	0.130784	0.134838	0.141346	0.152197	0.166889	0.182635	0.199031	0.21748	0.23869	0.262574	0.288181	0.313013	0.334527	0.351118	0.363432	0.373575	0.382782	0.391603	0.400222	0.408669	0.417029	0.425344	0.433821	0.442367	0.450846	0.459294	0.467359	0.474806	0.481582	0.487438	0.49231	0.496236	0.499195	0.501293	0.502848	0.503804	0.504258	0.504522	0.504583	0.504711	0.504747	0.50493	0.505502
18.22	0.100517	0.10503	0.111393	0.120666	0.131855	0.14044	0.144979	0.148348	0.153213	0.160793	0.170687	0.180892	0.190911	0.201718	0.214003	0.228888	0.247743	0.270441	0.29466	0.317016	0.335204	0.349183	0.360492	0.370256	0.379275	0.38819	0.397205	0.40649	0.416146	0.426101	0.436318	0.446533	0.456488	0.465731	0.473855	0.480683	0.486036	0.489918	0.492583	0.494125	0.494982	0.4952	0.495121	0.494974	0.49486	0.494848	0.495255	0.495958	0.497198
28.54	0.0773296	0.0801388	0.0844666	0.0906923	0.0981344	0.10464	0.10896	0.112466	0.116608	0.122546	0.130096	0.138289	0.146743	0.155852	0.165967	0.177358	0.190449	0.205165	0.220416	0.234603	0.246478	0.256224	0.26464	0.272579	0.28043	0.288288	0.296198	0.304343	0.31264	0.321088	0.329474	0.337932	0.346212	0.353919	0.361152	0.367683	0.373505	0.378515	0.382773	0.386388	0.38953	0.392308	0.394717	0.397051	0.399338	0.401592	0.40404	0.406629	0.409489
38.42	0.0650783	0.0672576	0.070528	0.0739933	0.0783321	0.0821871	0.0850144	0.087452	0.0900841	0.0938242	0.0983278	0.102993	0.107692	0.112888	0.118842	0.125895	0.134634	0.145032	0.156094	0.166445	0.175195	0.182477	0.189024	0.195264	0.201501	0.207805	0.21418	0.220854	0.227598	0.234483	0.241397	0.248256	0.25489	0.261404	0.267503	0.273257	0.278591	0.28347	0.288004	0.292166	0.296144	0.299895	0.303597	0.307206	0.310769	0.314495	0.318202	0.322108	0.326211
34.12	0.0654977	0.0688637	0.0738411	0.0810377	0.0895504	0.0960382	0.0992796	0.102205	0.106791	0.114493	0.124404	0.134847	0.145475	0.156898	0.169476	0.1827	0.196195	0.209059	0.22028	0.229448	0.236798	0.243727	0.250794	0.258151	0.265753	0.273446	0.281252	0.289086	0.296973	0.304751	0.312471	0.320121	0.327555	0.334782	0.341611	0.348154	0.354334	0.360111	0.365415	0.37049	0.37524	0.379591	0.383666	0.387518	0.39115	0.394681	0.398039	0.401357	0.40474
13.94	0.0896791	0.0931215	0.0982511	0.106333	0.116643	0.124841	0.129269	0.132302	0.136449	0.143287	0.15241	0.162566	0.173143	0.184857	0.19821	0.213913	0.232435	0.253625	0.275225	0.294324	0.309157	0.32032	0.329364	0.337469	0.345131	0.352771	0.360528	0.368756	0.3774	0.386481	0.39596	0.405419	0.414741	0.423363	0.430991	0.437343	0.44225	0.445685	0.447791	0.44877	0.449028	0.448789	0.448184	0.447474	0.446844	0.446487	0.446426	0.446822	0.447794
34.76	0.0791695	0.0826831	0.0881826	0.0961888	0.106108	0.114059	0.118685	0.122486	0.127654	0.135644	0.145977	0.157359	0.169181	0.181803	0.195248	0.209196	0.223811	0.238558	0.252754	0.264898	0.274427	0.282695	0.290391	0.298086	0.306045	0.314169	0.322248	0.330464	0.33856	0.346469	0.35442	0.36231	0.370008	0.377337	0.38416	0.390549	0.396214	0.401136	0.405367	0.408902	0.411927	0.414566	0.416812	0.41881	0.420595	0.422421	0.424076	0.425945	0.427937
42.06	0.0630104	0.0656998	0.0703507	0.0768792	0.0848723	0.0907631	0.0939233	0.0962071	0.0999156	0.106241	0.114777	0.123906	0.133495	0.143661	0.154443	0.165343	0.176125	0.186145	0.194793	0.201693	0.207321	0.212612	0.21816	0.223939	0.229954	0.236195	0.242532	0.249047	0.255577	0.262019	0.268506	0.274887	0.281149	0.287221	0.292969	0.298611	0.303809	0.30873	0.313329	0.31767	0.321728	0.325625	0.329316	0.332797	0.336146	0.339381	0.34268	0.345862	0.349085
39.69	0.0676016	0.0708601	0.0756655	0.0831596	0.0915826	0.0985445	0.102704	0.10606	0.110649	0.11771	0.126584	0.135816	0.145162	0.155353	0.166747	0.179253	0.192474	0.205197	0.216325	0.225577	0.23319	0.239567	0.245354	0.250885	0.256219	0.261515	0.266727	0.272033	0.277398	0.282744	0.288062	0.293463	0.29875	0.303731	0.308659	0.313409	0.31792	0.322214	0.326216	0.330018	0.333777	0.337445	0.340807	0.344127	0.347424	0.350726	0.353796	0.357029	0.360379
52.12	0.0801003	0.0817661	0.0843653	0.0882217	0.0919521	0.0952178	0.0976171	0.0994303	0.101679	0.104492	0.108007	0.111537	0.115151	0.119048	0.12353	0.129191	0.13694	0.147253	0.159332	0.171259	0.181353	0.189485	0.196191	0.202412	0.208547	0.214819	0.221389	0.228306	0.235647	0.243216	0.250946	0.258672	0.266112	0.273134	0.279593	0.285393	0.290522	0.294986	0.29897	0.302492	0.305665	0.308751	0.311593	0.314518	0.317592	0.320858	0.324118	0.327831	0.331769
22.21	0.100741	0.106498	0.11437	0.125603	0.138643	0.149418	0.155959	0.16138	0.168452	0.1793	0.193117	0.20794	0.223111	0.239517	0.257425	0.276411	0.295978	0.314396	0.330531	0.343648	0.354086	0.363504	0.372647	0.38199	0.391357	0.40071	0.410002	0.419212	0.428387	0.437313	0.446048	0.454645	0.462885	0.470717	0.478144	0.485092	0.491509	0.497384	0.502599	0.507364	0.511796	0.515889	0.519365	0.522658	0.525636	0.52852	0.531133	0.533912	0.536562
24.65	0.0799264	0.0821529	0.0856463	0.0911523	0.0975982	0.103477	0.10798	0.111981	0.116238	0.122147	0.129266	0.136999	0.144766	0.153238	0.162613	0.173412	0.185772	0.199331	0.212693	0.22445	0.23432	0.243084	0.251425	0.259766	0.268114	0.276472	0.284877	0.293173	0.301375	0.309429	0.317562	0.325677	0.333695	0.341425	0.348979	0.356118	0.362624	0.368654	0.373982	0.378799	0.383171	0.387283	0.390852	0.394199	0.397478	0.40071	0.403922	0.407184	0.410585
43.65	0.0727925	0.0765174	0.0810621	0.0878989	0.0964992	0.103178	0.106921	0.109715	0.11378	0.120291	0.129009	0.138223	0.147792	0.157947	0.168775	0.180281	0.19213	0.203644	0.21418	0.222972	0.230062	0.236389	0.242434	0.248329	0.254246	0.260071	0.265875	0.27167	0.277357	0.283025	0.288661	0.294195	0.299634	0.304826	0.30975	0.314296	0.318527	0.322296	0.325615	0.328624	0.331152	0.333541	0.335564	0.33744	0.339162	0.34078	0.342529	0.344318	0.346162
23.7	0.0740736	0.0765958	0.081278	0.0888477	0.0982328	0.106398	0.111785	0.116125	0.121253	0.129538	0.140405	0.151946	0.164265	0.178162	0.194346	0.213126	0.233858	0.254589	0.273407	0.288996	0.301592	0.312327	0.322103	0.331291	0.340277	0.349009	0.357731	0.366308	0.37492	0.383411	0.39182	0.400232	0.408433	0.416229	0.4235	0.430265	0.436152	0.441213	0.445447	0.448862	0.451613	0.453803	0.45554	0.457006	0.458237	0.459299	0.460435	0.461712	0.463158
18.33	0.108543	0.113815	0.120931	0.131261	0.143776	0.154258	0.16081	0.166018	0.172172	0.181741	0.194371	0.207947	0.22201	0.23746	0.254773	0.273746	0.293652	0.31291	0.330054	0.344216	0.355547	0.365288	0.374066	0.382749	0.39111	0.39947	0.407724	0.415987	0.424277	0.432485	0.440597	0.448575	0.456222	0.463512	0.470354	0.476723	0.482645	0.48806	0.492916	0.497384	0.501482	0.505265	0.508665	0.511748	0.51474	0.517515	0.520239	0.523019	0.525904
18.55	0.112547	0.118515	0.126121	0.137393	0.15065	0.162004	0.169497	0.175748	0.183536	0.19483	0.209098	0.224425	0.240319	0.257166	0.27492	0.293227	0.311465	0.328828	0.344383	0.357649	0.36918	0.380173	0.391148	0.402292	0.413647	0.424998	0.43622	0.447035	0.457599	0.467739	0.477649	0.487487	0.497061	0.506357	0.51534	0.524027	0.532088	0.539542	0.546265	0.552399	0.557806	0.562825	0.567227	0.571209	0.57475	0.578155	0.581188	0.584152	0.587096
43.01	0.0751638	0.0783017	0.0828865	0.0892049	0.0967234	0.102826	0.10682	0.110024	0.113895	0.119883	0.127614	0.135894	0.144475	0.153867	0.164155	0.175022	0.186259	0.19711	0.206747	0.214574	0.220815	0.226859	0.233034	0.23948	0.246314	0.253326	0.260503	0.267889	0.275312	0.282779	0.290067	0.297358	0.304374	0.311214	0.317711	0.324082	0.330096	0.335868	0.341441	0.346719	0.35191	0.356822	0.361478	0.366038	0.370403	0.374768	0.378878	0.383113	0.38732
50.98	0.0863316	0.0908334	0.0958885	0.103494	0.112954	0.120618	0.125011	0.128023	0.132492	0.139409	0.148672	0.158892	0.169439	0.180828	0.192842	0.205202	0.217427	0.228975	0.238896	0.246943	0.253656	0.260078	0.266716	0.273602	0.280775	0.288073	0.295472	0.303049	0.310741	0.318388	0.326014	0.333573	0.340902	0.347982	0.354556	0.36082	0.366476	0.37164	0.376278	0.380283	0.383904	0.387121	0.389916	0.392468	0.394824	0.396876	0.398794	0.400804	0.402714
22.11	0.0921662	0.0973585	0.10474	0.115638	0.127664	0.136769	0.141728	0.146074	0.152255	0.162224	0.175121	0.18854	0.202251	0.216786	0.232262	0.248302	0.264423	0.279638	0.292808	0.30321	0.311465	0.319434	0.327556	0.335824	0.344164	0.352484	0.360634	0.368676	0.376532	0.384291	0.391918	0.399338	0.406505	0.413225	0.419657	0.425668	0.431189	0.43622	0.44081	0.444981	0.448885	0.452444	0.455696	0.458786	0.461558	0.464212	0.466811	0.469321	0.471841
20.78	0.133106	0.140448	0.149945	0.163433	0.177863	0.189253	0.196087	0.20187	0.209577	0.221339	0.236205	0.25182	0.26761	0.284039	0.30117	0.318439	0.335282	0.350977	0.364502	0.375261	0.383876	0.392411	0.4015	0.411223	0.421196	0.431296	0.441186	0.450924	0.460564	0.469888	0.479046	0.487911	0.496357	0.504339	0.511912	0.5191	0.525854	0.532223	0.538055	0.54362	0.54885	0.553906	0.558563	0.563021	0.56706	0.571062	0.574889	0.578482	0.582149
17.7	0.0854633	0.0896012	0.0959024	0.105387	0.117301	0.127122	0.132497	0.136837	0.142385	0.151443	0.163754	0.177144	0.191292	0.207001	0.224305	0.242933	0.262156	0.280467	0.296334	0.308811	0.318397	0.326922	0.335303	0.343839	0.352533	0.36127	0.369968	0.378657	0.387316	0.39588	0.40433	0.412661	0.420662	0.428346	0.435394	0.441818	0.447458	0.452526	0.456879	0.460593	0.46378	0.466494	0.468838	0.470967	0.472732	0.474494	0.476141	0.477832	0.479647
33.17	0.0770981	0.0807476	0.0854355	0.0929058	0.101093	0.108058	0.113037	0.116946	0.121372	0.128038	0.136415	0.145193	0.154064	0.163858	0.174706	0.186563	0.198992	0.210842	0.221294	0.229984	0.237151	0.243654	0.249989	0.256289	0.262756	0.269191	0.275661	0.282211	0.288823	0.295337	0.301823	0.308272	0.314642	0.320878	0.326976	0.332931	0.338775	0.344431	0.349898	0.355243	0.36044	0.365563	0.370545	0.375545	0.380283	0.385076	0.389714	0.394454	0.399295
29.63	0.0721087	0.0759103	0.0808302	0.0884513	0.0974387	0.104706	0.108932	0.112014	0.116329	0.123443	0.132719	0.14288	0.153585	0.165045	0.17697	0.188973	0.200711	0.2117	0.221226	0.228919	0.235216	0.241357	0.247924	0.254971	0.262274	0.269797	0.277417	0.284963	0.292553	0.299951	0.307266	0.314324	0.321121	0.327679	0.333805	0.339584	0.344968	0.349948	0.354538	0.358833	0.362793	0.366425	0.369803	0.373059	0.376009	0.378916	0.381703	0.384419	0.387197
43.26	0.0740602	0.0772271	0.0817201	0.0888987	0.0975964	0.105152	0.109894	0.113541	0.118042	0.125116	0.134444	0.144604	0.154938	0.166807	0.18033	0.195814	0.212506	0.228881	0.243383	0.254913	0.263727	0.271413	0.27891	0.286441	0.293975	0.30146	0.308912	0.316371	0.323949	0.33149	0.338902	0.346121	0.352935	0.359413	0.365366	0.370775	0.375571	0.379815	0.383563	0.386767	0.389677	0.392147	0.394283	0.396215	0.397887	0.399408	0.400872	0.402416	0.404033
43.07	0.079153	0.0829443	0.088359	0.096749	0.106107	0.113656	0.117663	0.120847	0.125722	0.133678	0.144085	0.155147	0.166397	0.178646	0.192208	0.206781	0.221866	0.236206	0.248908	0.258735	0.266074	0.273054	0.280265	0.287892	0.295715	0.303556	0.31122	0.318771	0.326262	0.333636	0.340858	0.347744	0.354404	0.360714	0.366684	0.372124	0.377122	0.381665	0.385842	0.389553	0.392979	0.396134	0.398921	0.401549	0.404002	0.406223	0.408469	0.4107	0.413014
40.93	0.0847961	0.089281	0.0955529	0.104835	0.116127	0.124836	0.129346	0.132841	0.138399	0.147697	0.160018	0.173436	0.187151	0.201813	0.217047	0.232119	0.24658	0.259878	0.271232	0.280433	0.287851	0.295435	0.303585	0.312212	0.32112	0.330179	0.339122	0.347968	0.35662	0.36519	0.373611	0.381976	0.390101	0.398092	0.405725	0.412943	0.419697	0.425845	0.431425	0.436326	0.440662	0.444444	0.447639	0.450467	0.452952	0.45529	0.457283	0.459379	0.461612
25.59	0.0747005	0.0777588	0.0832522	0.0923884	0.103726	0.112489	0.116895	0.120294	0.125546	0.134969	0.147838	0.161613	0.176161	0.192381	0.211041	0.231901	0.253978	0.27527	0.293464	0.30767	0.318785	0.327822	0.335816	0.343416	0.350834	0.358172	0.365566	0.373083	0.3807	0.38836	0.39614	0.403864	0.411492	0.41872	0.425287	0.431133	0.436207	0.440419	0.443653	0.446181	0.44814	0.449458	0.450406	0.451112	0.451435	0.451869	0.452202	0.452585	0.4533
35.62	0.0822321	0.0859868	0.0919731	0.101825	0.113681	0.123222	0.128535	0.132446	0.138321	0.148118	0.161209	0.175377	0.190082	0.206566	0.224925	0.245108	0.266031	0.286217	0.303427	0.317134	0.327892	0.337	0.345544	0.35384	0.362164	0.370514	0.378861	0.387309	0.395813	0.404452	0.413052	0.421474	0.429733	0.43753	0.444775	0.451388	0.457161	0.462142	0.466389	0.469827	0.472704	0.475165	0.477062	0.478711	0.480114	0.4813	0.48241	0.483539	0.484859
17.7	0.0751245	0.0774811	0.0821175	0.0906338	0.102115	0.111865	0.116797	0.119966	0.124663	0.13307	0.145664	0.160699	0.177957	0.198324	0.222319	0.249372	0.277846	0.304609	0.327361	0.344574	0.356531	0.36502	0.371686	0.37733	0.382744	0.388097	0.393762	0.40007	0.407055	0.414789	0.423116	0.431837	0.440682	0.449094	0.456416	0.4626	0.467072	0.469776	0.470886	0.470582	0.46921	0.467027	0.46436	0.461389	0.458365	0.455452	0.452873	0.45083	0.449087
[truncated: 152 more columns]

## Sheet: FDR
OM	400	410	420	430	440	450	460	470	480	490	500	510	520	530	540	550	560	570	580	590	600	610	620	630	640	650	660	670	680	690	700	710	720	730	740	750	760	770	780	790	800	810	820	830	840	850	860	870	880
13.94	0.000248641	0.000342093	0.000700679	0.000926065	0.000995833	0.000637626	0.000292392	0.000348198	0.000510854	0.000812215	0.000977702	0.00103276	0.00109479	0.00122805	0.00142228	0.00170091	0.00201551	0.00218495	0.0020717	0.00170034	0.00127081	0.000995192	0.000825369	0.000778072	0.000755232	0.000765664	0.000797276	0.000845672	0.000886106	0.000965504	0.000943601	0.000945949	0.0009101	0.000834172	0.00070884	0.000548186	0.00041751	0.000281384	0.000156216	5.35476e-05	-2.98322e-06	-5.01356e-05	-8.98399e-05	-6.81259e-05	-5.14121e-05	-1.75502e-05	1.31824e-05	6.00247e-05	0.000123489
17.58	0.000225195	0.000404099	0.0007656	0.0012013	0.00128777	0.000770517	0.000331659	0.000483662	0.00080669	0.00132094	0.0016043	0.00169284	0.00184486	0.002094	0.00236029	0.00254319	0.00256432	0.00230931	0.00190446	0.00140967	0.00110909	0.000964569	0.000851455	0.000826018	0.000828963	0.000827207	0.000819163	0.000836639	0.000850576	0.000858518	0.000854308	0.000838355	0.000799659	0.00072432	0.000650452	0.000570223	0.000457335	0.000351486	0.000262785	0.000182107	0.000111704	6.33546e-05	7.35217e-06	-8.78482e-06	-1.38954e-05	-2.21528e-05	-1.59238e-05	4.72798e-06	2.16598e-05
17.7	0.000169804	0.000509674	0.000603587	0.00103516	0.00121318	0.000728952	0.000332753	0.000386647	0.000626215	0.00109692	0.00139371	0.0016013	0.00185342	0.0022193	0.0025646	0.00280686	0.00282408	0.00253553	0.00196489	0.00146377	0.00101532	0.000751193	0.000575989	0.000547826	0.000536783	0.000555635	0.000604461	0.0006602	0.000733274	0.000819131	0.00084768	0.000893702	0.000869233	0.000804585	0.000688272	0.000526201	0.000372986	0.000187688	3.5095e-05	-8.99691e-05	-0.000181445	-0.000237464	-0.000290559	-0.000286541	-0.000295521	-0.000286186	-0.000247572	-0.00020242	-0.000136779
17.82	6.32809e-05	0.000447866	0.000733172	0.00119009	0.00125583	0.000707888	0.00031531	0.000452896	0.000785191	0.00131609	0.0016002	0.00168609	0.00183371	0.00211116	0.00240604	0.00263604	0.00272121	0.00247777	0.00205306	0.00153385	0.00119074	0.00106572	0.000955449	0.000949985	0.000944338	0.000939857	0.000941589	0.000950744	0.000975923	0.000990114	0.000977934	0.000944381	0.000942613	0.000864619	0.000770282	0.000639084	0.00050062	0.000385068	0.000266801	0.000173618	8.88046e-05	3.48082e-05	-1.15185e-05	-5.10333e-05	-6.42957e-05	-7.70217e-05	-5.07273e-05	-4.4528e-05	2.70879e-05
18.21	0.000172268	0.000520026	0.000729212	0.0011299	0.00120121	0.000757504	0.000276118	0.000471045	0.00077026	0.00127412	0.00153897	0.00161948	0.00179935	0.00208767	0.00242487	0.00273618	0.00289321	0.00271267	0.00222155	0.00165317	0.00117774	0.000944103	0.000783024	0.000709467	0.00067672	0.000696576	0.000700582	0.000754479	0.000783198	0.00079728	0.00084164	0.000817781	0.000797971	0.000723296	0.000622657	0.000498957	0.000393983	0.000262666	0.000143375	5.77038e-05	-2.62421e-05	-5.81661e-05	-0.000112288	-0.000105192	-9.48306e-05	-0.00011495	-7.12534e-05	-3.66071e-05	1.49272e-05
18.33	0.000422271	0.00051365	0.00087837	0.00120374	0.00120329	0.000858849	0.000483008	0.000574179	0.000746292	0.00113888	0.00133472	0.00137924	0.00147486	0.00161074	0.00180967	0.0019658	0.00198325	0.00185147	0.00155499	0.00124857	0.00105531	0.000919799	0.000841122	0.000849395	0.000830032	0.000836046	0.000822446	0.000836752	0.000818883	0.0008001	0.000811766	0.000767469	0.000740235	0.000719587	0.000656803	0.000628209	0.000553417	0.000500902	0.000478006	0.000430228	0.000387163	0.0003561	0.000300465	0.000283755	0.000282518	0.00025676	0.000260903	0.000270467	0.000313877
18.52	-0.000110624	0.000228782	0.000542133	0.000901301	0.000927176	0.000585259	0.000238564	0.000285502	0.000567883	0.00101233	0.00117902	0.00124188	0.00136872	0.00164649	0.00201196	0.0023977	0.00271237	0.00272635	0.00241811	0.00197812	0.00150588	0.00113562	0.000879905	0.000763179	0.000695859	0.000682913	0.000682024	0.000746575	0.000768672	0.000806243	0.000806746	0.000808163	0.000774626	0.00069577	0.000591695	0.000454118	0.000346937	0.000210426	8.75253e-05	2.84114e-05	-4.45439e-05	-8.17716e-05	-0.000124609	-0.000118868	-0.000110892	-0.000101177	-4.67137e-05	-2.08151e-05	4.66048e-05
19.24	0.00054383	0.000685928	0.00100442	0.00130728	0.00129667	0.000841054	0.000525205	0.00053128	0.000851304	0.00128981	0.00150749	0.00158056	0.00167888	0.00181564	0.00189262	0.00191291	0.00187267	0.00167805	0.00136874	0.00103541	0.000900747	0.00092189	0.000947878	0.00100413	0.00101741	0.0010295	0.0010199	0.00102252	0.00101154	0.000975346	0.000963832	0.00089652	0.000859602	0.000823973	0.000755054	0.000695272	0.000636686	0.000561567	0.000515619	0.00048096	0.000404026	0.000389471	0.0003316	0.000302397	0.00029861	0.000252507	0.000238964	0.000228623	0.000259427
19.99	0.000296834	0.000616696	0.000879801	0.00123633	0.00121928	0.00083261	0.000525307	0.000549208	0.00078207	0.00114072	0.00137321	0.00144385	0.00150904	0.00162545	0.00167758	0.00170184	0.00160307	0.00143875	0.00120631	0.00101196	0.000887919	0.000838579	0.000809286	0.000833914	0.000838743	0.000851814	0.00084741	0.000857829	0.000846468	0.000850364	0.000832193	0.00081216	0.00080468	0.000773032	0.000713075	0.000698866	0.000647544	0.000600999	0.000553689	0.000506105	0.000444312	0.000439487	0.000385153	0.000372115	0.000350084	0.000312351	0.000329163	0.000290523	0.000314776
20.78	0.000783344	0.000929397	0.00112664	0.00146164	0.00133864	0.000895587	0.000586519	0.000622311	0.000923034	0.00140178	0.00154028	0.00157491	0.00160915	0.00168132	0.00172966	0.00171331	0.00164717	0.0014702	0.00119018	0.000939098	0.000838137	0.000886629	0.000950779	0.00099895	0.00101262	0.00100037	0.000975314	0.000972492	0.000955588	0.000930374	0.000878908	0.000859362	0.00083103	0.000783717	0.000733964	0.000693798	0.000661297	0.000615352	0.000557196	0.000561684	0.000486831	0.000492933	0.000434459	0.000427437	0.000423848	0.000369824	0.000359061	0.000352121	0.000373676
21.17	0.000176106	0.000377687	0.000472831	0.000751926	0.00069888	0.000413645	0.000217996	0.000292879	0.000406562	0.000668284	0.000741829	0.000756507	0.000780631	0.000839574	0.000930232	0.00106477	0.00124708	0.00137187	0.00133828	0.00113362	0.000918778	0.000781657	0.000688688	0.000663114	0.000650988	0.000657729	0.000692735	0.000692878	0.000715515	0.000735191	0.000733518	0.000714529	0.000693609	0.000666979	0.000614717	0.0005506	0.000503473	0.000460274	0.000412626	0.000366717	0.000353675	0.000321642	0.000305339	0.000299699	0.000291567	0.00030904	0.000324482	0.000335106	0.000363192
21.31	0.000270238	0.000628671	0.00086339	0.00111775	0.00115603	0.000709573	0.000372014	0.000474459	0.00072336	0.00111099	0.0012476	0.00131089	0.00135701	0.0014668	0.00156196	0.00159687	0.00157272	0.0014132	0.00121413	0.000914742	0.000794329	0.000748923	0.000723679	0.000724509	0.000750594	0.000742551	0.000723621	0.000729693	0.000704544	0.000703913	0.000680989	0.000669747	0.00064809	0.000605851	0.000572724	0.000532324	0.00047441	0.000409552	0.000358543	0.000341631	0.000282798	0.000278784	0.000244567	0.000216414	0.000182761	0.000175319	0.000163258	0.000171247	0.00017253
22.11	0.000353599	0.000687272	0.000878344	0.00121329	0.00114979	0.000650801	0.000410913	0.000454008	0.00080781	0.00119461	0.00133418	0.00135113	0.00138545	0.00149919	0.00158478	0.00158722	0.00159334	0.00142851	0.00115583	0.000912037	0.000794217	0.000803515	0.000827661	0.000814422	0.000817395	0.000835894	0.000786992	0.000807891	0.000795984	0.000766543	0.000756663	0.000709841	0.000672975	0.000668159	0.000617842	0.000570238	0.000536279	0.000467739	0.000431233	0.000394227	0.000365636	0.000335444	0.000297624	0.000295251	0.000276825	0.00025875	0.000253643	0.000253262	0.000273442
22.17	0.000234356	0.000669557	0.000725711	0.00107187	0.00104548	0.000676109	0.00033044	0.000446513	0.00073072	0.00119151	0.00139045	0.0014605	0.00155322	0.0017139	0.00187846	0.00196987	0.0019903	0.00177281	0.00144519	0.00107436	0.000893559	0.000885569	0.000893569	0.000893405	0.000914207	0.000909017	0.000904605	0.000903255	0.000891764	0.000894891	0.000867908	0.000833428	0.000805969	0.000751716	0.000688088	0.000642256	0.00056655	0.000507986	0.000429015	0.000387469	0.000339788	0.000297493	0.000255704	0.000227508	0.000201339	0.000193119	0.000210126	0.000204115	0.000218098
22.21	0.00037471	0.000723114	0.000965921	0.0012849	0.00127219	0.000840191	0.000545853	0.000597457	0.000854509	0.00128877	0.00145627	0.00149498	0.0015566	0.00171743	0.0018583	0.00193107	0.00192186	0.00173351	0.0014484	0.00115238	0.000970192	0.00093579	0.000920768	0.000949972	0.000957106	0.000935144	0.000915024	0.000932538	0.000909744	0.00089092	0.000869293	0.000830198	0.000793881	0.000756819	0.000711676	0.000660214	0.000631727	0.000550602	0.000499062	0.000453937	0.000411181	0.000385121	0.000312564	0.0003265	0.000290415	0.000270744	0.000263931	0.000262184	0.000291801
23.22	0.000267402	0.000564846	0.000623665	0.000925198	0.000981986	0.000715423	0.000444389	0.000487889	0.000709106	0.00100134	0.00116625	0.00124856	0.00130066	0.00140692	0.00150515	0.00157635	0.00155983	0.00144847	0.00126114	0.00106608	0.000895264	0.000867579	0.000833313	0.000842483	0.000872126	0.000879828	0.000875286	0.000877002	0.000852326	0.000837048	0.000826447	0.000782856	0.000787497	0.000758727	0.00072775	0.000685957	0.000622821	0.000566497	0.000501471	0.000452198	0.000382498	0.000338527	0.000281621	0.000267759	0.000252099	0.00022355	0.000209149	0.000208627	0.000241607
23.4	0.000326177	0.000305492	0.000402793	0.000548497	0.000496917	0.000403771	0.000229912	0.000221202	0.00029042	0.000401647	0.000442379	0.000450693	0.000459801	0.000518273	0.000627851	0.000888375	0.00124673	0.00162539	0.00176607	0.00164258	0.00133413	0.00106967	0.000871007	0.000809998	0.000804563	0.000814464	0.000859089	0.000933697	0.000993912	0.00101451	0.00104991	0.00104228	0.00099189	0.000921705	0.000784222	0.0006631	0.000534931	0.000404215	0.000309067	0.000227839	0.000183076	0.000171341	0.000130427	0.000161257	0.000176778	0.000212145	0.000271742	0.000315475	0.000401562
23.7	2.33302e-05	0.000450656	0.000532299	0.000943658	0.000969611	0.000646878	0.000421197	0.000460266	0.000671756	0.000981793	0.00113279	0.00118719	0.00130197	0.00148572	0.00172852	0.00198214	0.00212599	0.00201484	0.00171474	0.00139383	0.0011486	0.00101398	0.000932576	0.0009018	0.000891399	0.000870271	0.000856409	0.00086048	0.000848321	0.000844474	0.000842616	0.000822399	0.000804594	0.000766802	0.000703395	0.000626704	0.000535499	0.000448713	0.000377167	0.000307711	0.000228714	0.000193129	0.000140948	0.000136922	0.000125084	0.000124293	0.000116077	0.000140529	0.00016768
23.8	6.86627e-05	0.000367131	0.000421559	0.00066165	0.000610361	0.000408885	0.000211299	0.000259876	0.000372188	0.00050976	0.000606028	0.000646881	0.000660574	0.000706546	0.000799841	0.000951339	0.00119966	0.00143627	0.00150723	0.00134636	0.00107832	0.000898376	0.000785992	0.00076297	0.00075048	0.000780709	0.00080107	0.000843693	0.000905213	0.00092822	0.000963471	0.000953268	0.000935811	0.000881168	0.000791516	0.000680595	0.000564645	0.000444568	0.000350419	0.000275285	0.000217481	0.000190793	0.00016369	0.000181818	0.000204014	0.000247025	0.000275822	0.000325454	0.000380654
23.84	7.18484e-05	0.000460019	0.000461134	0.000835373	0.000940729	0.000681869	0.00039072	0.000398952	0.000543045	0.000832944	0.00106781	0.00119258	0.00133435	0.00148167	0.00168725	0.00186257	0.00193879	0.00184529	0.00161566	0.001337	0.00112404	0.0010161	0.000924947	0.000897469	0.000898228	0.000876651	0.000870429	0.000870917	0.000863049	0.000865617	0.000857119	0.000852772	0.000830898	0.00080633	0.000743166	0.000668041	0.000578533	0.000514789	0.000439931	0.000363246	0.00030208	0.000259203	0.000205729	0.00018817	0.00018188	0.000122685	0.000144197	0.000159993	0.000189125
24.12	0.000158074	0.000464981	0.000620178	0.000954137	0.000927152	0.000569403	0.000323753	0.000373038	0.000585876	0.000886561	0.000997028	0.000963503	0.000980214	0.00110147	0.00122076	0.00149309	0.00184172	0.00212286	0.00214839	0.00180997	0.00141788	0.00114273	0.000978204	0.00091251	0.000897482	0.000897172	0.000909181	0.000931508	0.00094191	0.000953049	0.000941201	0.000916926	0.00085539	0.000775538	0.000659309	0.00054598	0.000437302	0.000314184	0.000240392	0.000159194	0.000123459	8.40973e-05	0.000103701	9.07569e-05	8.9573e-05	0.000116204	0.000160172	0.000174935	0.000228219
24.27	0.000191404	0.00058671	0.000719594	0.00103439	0.00103405	0.000657152	0.000346713	0.000455663	0.000689391	0.00108653	0.00122941	0.00128182	0.00135589	0.00150419	0.00172918	0.00190543	0.00198258	0.00186072	0.0015568	0.0011678	0.00092613	0.000825113	0.000773014	0.000767204	0.0007449	0.000761039	0.000746819	0.000744587	0.0007756	0.000757731	0.000760706	0.000747064	0.000684247	0.000647593	0.000611411	0.000535894	0.000471292	0.000417791	0.000343141	0.000295455	0.00025644	0.000212126	0.00017147	0.000153041	0.00015671	0.000153627	0.000125875	0.000145463	0.000188026
25.05	0.000128559	0.000459086	0.000565839	0.000817956	0.000744922	0.000499574	0.000303014	0.000354064	0.000542243	0.00074646	0.000815233	0.000812237	0.000835401	0.00090344	0.00102262	0.00113187	0.00127199	0.00129147	0.00117146	0.000951038	0.000791445	0.000722806	0.000657266	0.000663403	0.000646111	0.000663097	0.000658588	0.000679674	0.00068026	0.000685268	0.00066918	0.000654315	0.000620457	0.000591608	0.000550138	0.000516382	0.000462349	0.000392125	0.000352771	0.000316759	0.000277179	0.000272057	0.000223016	0.000229624	0.000228002	0.000220042	0.000232893	0.000230394	0.000265423
25.55	0.000393861	0.00045947	0.000657107	0.000833077	0.000781502	0.000499742	0.000295173	0.000331431	0.000492173	0.000714403	0.000781562	0.000818553	0.000778148	0.000844851	0.000928557	0.00108425	0.00126182	0.00137619	0.00133531	0.00108652	0.000880357	0.000721121	0.00063324	0.000607592	0.000613275	0.000617199	0.000645593	0.000665607	0.000668373	0.000693788	0.000691652	0.000678994	0.000643835	0.000596676	0.000537021	0.000488336	0.000423376	0.000356991	0.00029955	0.000268629	0.00023006	0.000216628	0.000175055	0.000189812	0.00019999	0.00019158	0.000216854	0.000241622	0.000247215
25.59	0.00022724	0.000567257	0.000656328	0.00108158	0.00112351	0.000666171	0.000321	0.000398779	0.000721199	0.00117365	0.0013529	0.00139442	0.00152635	0.00176963	0.00199813	0.0021637	0.00222189	0.00198886	0.00166216	0.00123371	0.000982293	0.000847881	0.000775877	0.000735251	0.000740792	0.000743293	0.000736482	0.000752487	0.000765195	0.000767495	0.000771705	0.000758011	0.000735821	0.000690091	0.000616082	0.000532254	0.00046458	0.000362277	0.000285402	0.000223551	0.000161246	0.000126747	6.1191e-05	3.22381e-05	4.11459e-05	3.99178e-05	2.75131e-05	3.54502e-05	9.23283e-05
26.29	0.000260402	0.000655238	0.000867899	0.00121256	0.00117821	0.000711572	0.000343398	0.000456413	0.000787799	0.00124705	0.00142878	0.00148357	0.0015832	0.00174916	0.00186778	0.0019431	0.00190542	0.00169295	0.00131126	0.00105814	0.00084582	0.000775636	0.000726677	0.000740692	0.000753643	0.000731577	0.000727047	0.000732962	0.000737871	0.000725858	0.000730464	0.000697647	0.000691502	0.000643079	0.00057678	0.000544694	0.000481473	0.000413724	0.000356777	0.000300376	0.000242931	0.000212008	0.000145291	0.000141334	0.000121028	8.16894e-05	8.47925e-05	0.000105109	0.000122557
26.39	0.000227266	0.000514704	0.00072362	0.00101594	0.000991765	0.000730166	0.000419741	0.000515584	0.000696596	0.00105927	0.001227	0.00126131	0.00133303	0.00148578	0.00164555	0.0017898	0.00182071	0.00167772	0.00143403	0.0010613	0.000916366	0.000885137	0.000876089	0.000896758	0.000897281	0.000894959	0.000852189	0.000865885	0.000829391	0.000824199	0.000803897	0.000761804	0.00071223	0.000675369	0.000616151	0.000560723	0.000501581	0.000425359	0.000391902	0.000350479	0.000307279	0.000279967	0.000237706	0.000233262	0.000219031	0.000201294	0.000212224	0.000202397	0.000224641
26.67	0.000327747	0.000629321	0.000751701	0.00103112	0.000992124	0.00065467	0.000305529	0.000439817	0.000718743	0.00107671	0.00125986	0.0012964	0.00133982	0.00144732	0.00151707	0.00157812	0.00155504	0.00141416	0.00116917	0.000932611	0.000822756	0.000803362	0.000811663	0.000818035	0.000843376	0.000854276	0.000837605	0.000889667	0.000860144	0.000858961	0.000856681	0.000821561	0.00077887	0.000763001	0.000701997	0.000656033	0.000609239	0.000570663	0.000500655	0.000487063	0.000422117	0.000396153	0.000363734	0.000345611	0.000335663	0.000301469	0.000301734	0.000305749	0.000302303
26.68	0.000592178	0.000573536	0.000789722	0.00107372	0.000973647	0.000588728	0.000332489	0.000415795	0.000708912	0.00105065	0.00117262	0.0011913	0.00122119	0.00127393	0.00131854	0.00135171	0.00134349	0.00125051	0.00108374	0.000859861	0.000749402	0.000735861	0.000748714	0.000788709	0.000818404	0.000822902	0.000820769	0.000843073	0.000851321	0.000837019	0.000837148	0.000796556	0.00078455	0.000738071	0.000683705	0.000646742	0.00058944	0.000563831	0.000498435	0.000459657	0.000419599	0.000394997	0.000338509	0.000331987	0.000327204	0.000283134	0.000270342	0.000292651	0.0002932
27.9	0.000299477	0.000562471	0.000683539	0.000886391	0.000893331	0.000561687	0.000301887	0.000357853	0.00058506	0.000914448	0.000975702	0.00097606	0.000990109	0.00105817	0.00117578	0.00133614	0.00154622	0.00166065	0.00156763	0.00130148	0.00104319	0.000887304	0.00079592	0.000777255	0.000771508	0.000794158	0.000785362	0.000804548	0.000812175	0.000811254	0.000814789	0.000816005	0.000742374	0.000723849	0.000641558	0.000581393	0.000524658	0.000438236	0.000386591	0.000330429	0.000310879	0.000293625	0.000250464	0.000262791	0.000267187	0.000255975	0.000271645	0.00028346	0.000337105
28.54	0.000114048	0.000399528	0.000477114	0.000692899	0.000752222	0.00053179	0.00034758	0.000344819	0.000480953	0.000700822	0.000785179	0.000827505	0.000872343	0.000954498	0.00106597	0.00121322	0.00140333	0.00152161	0.00148868	0.00129694	0.00106947	0.000919237	0.000815502	0.00078164	0.000790404	0.000783309	0.000786665	0.000826272	0.000842913	0.000837231	0.000842306	0.000828165	0.000811012	0.000758147	0.000676644	0.00062752	0.000526997	0.000460472	0.000405558	0.000351871	0.000289971	0.000261187	0.000209733	0.000228671	0.000224978	0.000219293	0.000257122	0.000256731	0.000286194
29.02	0.000279612	0.000692978	0.000782831	0.00106326	0.00103089	0.000690667	0.000357506	0.000437451	0.000664028	0.000997388	0.00121646	0.00125144	0.00128821	0.00135215	0.00142373	0.00139701	0.00133452	0.00118543	0.000969794	0.000795108	0.000688925	0.000658256	0.000628359	0.000646578	0.000658723	0.000658206	0.000660591	0.000665425	0.000667802	0.000662723	0.000661157	0.000630199	0.000606495	0.000587551	0.000553547	0.000528144	0.000492037	0.000453111	0.000419508	0.000397687	0.000340049	0.000336519	0.000297062	0.000283077	0.000260044	0.000249327	0.000252764	0.000226025	0.000253308
29.14	0.000294189	0.000507592	0.000706699	0.00103204	0.00108087	0.000666882	0.000368853	0.000435631	0.000672812	0.00110641	0.00128213	0.00134578	0.00139155	0.00158159	0.00178124	0.00192935	0.00197379	0.00182596	0.00153992	0.00122401	0.00101889	0.000914684	0.000836564	0.000857006	0.000843219	0.000829601	0.000807944	0.00083996	0.000821416	0.000815363	0.000812337	0.000801698	0.000759055	0.000731895	0.000655204	0.000565565	0.000490258	0.000416864	0.000315476	0.000279001	0.000197921	0.000156571	0.000127655	9.71396e-05	9.65028e-05	9.5553e-05	0.00010162	9.82179e-05	0.000147568
29.63	3.38431e-05	0.000457817	0.000571259	0.00088145	0.000883646	0.000559683	0.000308429	0.000360004	0.000529536	0.00082315	0.000978328	0.00103464	0.00109462	0.00116886	0.00120009	0.00118986	0.00115484	0.00102991	0.000850766	0.000674292	0.000608039	0.000644597	0.000681451	0.000715933	0.000750568	0.000763478	0.000760761	0.000760158	0.000755726	0.000734431	0.000717602	0.000695552	0.000670471	0.000628554	0.00059611	0.000557431	0.000524442	0.000488702	0.000451039	0.000402758	0.000369458	0.000359644	0.000315512	0.000308359	0.000300204	0.000282402	0.000257476	0.000247289	0.000279306
29.71	0.00032051	0.000466636	0.000499569	0.000728196	0.000716416	0.000483146	0.000320833	0.000352025	0.000475033	0.000681268	0.000805688	0.000840459	0.000905144	0.000971175	0.00105202	0.0011135	0.00111949	0.00104893	0.000868909	0.000685443	0.000603215	0.000625492	0.000619184	0.000671141	0.000696644	0.000725272	0.000723633	0.000743107	0.000736896	0.000762913	0.000732785	0.000711004	0.000683369	0.000672768	0.000632616	0.00062183	0.000611752	0.000558153	0.000543506	0.000531668	0.000486989	0.000488675	0.000459035	0.000449502	0.000437964	0.000410116	0.000401179	0.000413336	0.000427683
29.71	0.000206402	0.000478251	0.00072122	0.000981209	0.00103145	0.000707268	0.000377309	0.000468253	0.000698089	0.00108048	0.00125321	0.00131737	0.00138896	0.00153604	0.00168078	0.00179491	0.00182692	0.00170734	0.00145311	0.00117522	0.000980927	0.00090679	0.000854197	0.000880223	0.00086221	0.000873752	0.000878324	0.000870117	0.000859646	0.000847274	0.000854939	0.000821235	0.00078363	0.000750578	0.000691962	0.00063996	0.000591925	0.000524759	0.000450795	0.000401321	0.000362413	0.000332253	0.000292662	0.000260817	0.000254939	0.000259997	0.000249863	0.000238653	0.000260525
29.94	0.000507881	0.00061084	0.000889402	0.00126754	0.00126893	0.000776823	0.000440371	0.000558802	0.000801208	0.00127862	0.00144269	0.00149092	0.00156453	0.00171626	0.00185992	0.0019675	0.00194869	0.00175146	0.00139903	0.00111801	0.00093537	0.000871091	0.000841848	0.000858619	0.000854001	0.000861071	0.000842689	0.000874088	0.000881798	0.000866987	0.000863407	0.000818071	0.000804389	0.000754366	0.000717828	0.000656716	0.000605503	0.000540743	0.00049697	0.000459923	0.000400087	0.000373607	0.000301975	0.000294488	0.000293971	0.000275231	0.000256159	0.000247561	0.000290329
30.12	0.000286344	0.000560124	0.000792405	0.00120435	0.00130035	0.000767133	0.000403846	0.000528991	0.000845378	0.00136148	0.00156687	0.00160981	0.00170189	0.00195647	0.00226545	0.00249389	0.00256546	0.00234329	0.00189764	0.00140607	0.00108457	0.000961709	0.000906468	0.00086912	0.000859467	0.000825894	0.000843978	0.000852788	0.000825943	0.000862794	0.000855243	0.000816948	0.000788696	0.000722171	0.000630511	0.000541749	0.000440853	0.000341834	0.000246071	0.000183562	0.000114358	7.40159e-05	3.07032e-05	6.23373e-06	2.72157e-05	1.58303e-05	8.23224e-06	5.003e-05	7.2416e-05
30.2	0.000462066	0.000632327	0.000935721	0.00121287	0.00122319	0.000755249	0.00044295	0.000502825	0.000654706	0.00106041	0.00125706	0.00129912	0.00134668	0.00147359	0.00154925	0.00155223	0.00148696	0.00132936	0.00109684	0.000896283	0.000749922	0.000666741	0.00061975	0.000635751	0.000615367	0.00062773	0.000637149	0.000669411	0.000679306	0.000690129	0.000668602	0.000661027	0.000654179	0.000618653	0.000604986	0.000560179	0.00055037	0.000504791	0.000461507	0.000439072	0.000400212	0.000390693	0.000356206	0.000340905	0.000338494	0.000321116	0.000326132	0.000332299	0.000359588
30.4	0.000234804	0.000490988	0.000550797	0.000890966	0.000897535	0.000590122	0.00030887	0.000392492	0.000593641	0.000955301	0.00113271	0.00119212	0.00127233	0.00147002	0.00164879	0.00178248	0.00179286	0.00165833	0.00142508	0.00104684	0.000871231	0.000794743	0.000740014	0.000713599	0.000705304	0.000729773	0.000697446	0.000746192	0.000739244	0.000741714	0.000745496	0.000729781	0.000705162	0.000670117	0.000620403	0.000554485	0.000479345	0.000409549	0.000353393	0.000291788	0.000239524	0.000218426	0.000157893	0.000159564	0.000120982	0.000146282	0.00012483	0.000132792	0.000169297
30.46	0.000497122	0.000548656	0.000842463	0.00114707	0.00119482	0.000771946	0.000452973	0.000502309	0.000734363	0.00116767	0.00132754	0.0013622	0.00143107	0.00156218	0.00169045	0.0017642	0.00173928	0.00158173	0.00130651	0.00103441	0.0008829	0.000841349	0.000843149	0.000839196	0.000844045	0.000838756	0.000832505	0.000839857	0.00083908	0.000826026	0.000823027	0.000792426	0.000766106	0.000733856	0.000684756	0.000626782	0.000569109	0.000530782	0.000488366	0.000432501	0.0003809	0.00035764	0.000322495	0.00030015	0.000273224	0.000259784	0.000256371	0.000266921	0.000270849
30.87	0.000146685	0.000348383	0.000508426	0.000685424	0.000736392	0.000506789	0.000381988	0.000432793	0.000535827	0.000770332	0.000819376	0.000872949	0.00088805	0.00094347	0.00105831	0.00117945	0.001304	0.00136218	0.00127845	0.0011181	0.0009943	0.00090702	0.000862365	0.000861273	0.000859364	0.000864491	0.000874711	0.000859926	0.000833332	0.000813174	0.00080122	0.00080425	0.000801031	0.000770619	0.000742362	0.000709544	0.000670096	0.0005924	0.000549647	0.000490241	0.000447334	0.000418609	0.000405777	0.000368675	0.000346838	0.000338604	0.000351581	0.00033724	0.000356583
30.92	0.000359823	0.000469787	0.000714813	0.00113342	0.00112896	0.000721669	0.000380261	0.000437807	0.000676269	0.00105821	0.00125918	0.00139406	0.00147802	0.00160109	0.00173219	0.00180967	0.00181633	0.00165295	0.00136403	0.00113346	0.000921249	0.000863042	0.000826263	0.000819083	0.000854644	0.000865067	0.000853395	0.00088987	0.000892377	0.000892678	0.000893846	0.000843344	0.000841147	0.000777588	0.000725473	0.000651294	0.000594004	0.000506771	0.000477646	0.000408225	0.000339999	0.000304108	0.00025859	0.000231237	0.000214972	0.000205955	0.000179176	0.000181394	0.000202845
30.99	0.000438861	0.000702649	0.000971473	0.00136564	0.00138135	0.000790195	0.000413691	0.000517261	0.000840477	0.00134067	0.00158663	0.0016016	0.00169758	0.00185138	0.00199309	0.00207107	0.00200091	0.00177404	0.0014179	0.00107371	0.000865416	0.000778271	0.000764157	0.000753894	0.00075712	0.000769749	0.000764744	0.000789203	0.000789839	0.000793222	0.000804205	0.000767822	0.000750142	0.000690804	0.000639909	0.000591398	0.000545496	0.000470149	0.000439271	0.000412548	0.000330946	0.000308236	0.000262488	0.000252887	0.000244236	0.000215715	0.000209064	0.000221917	0.000246296
31.22	0.000327866	0.000501075	0.00057635	0.000676578	0.000772306	0.000511579	0.000315081	0.000322978	0.000485059	0.000684428	0.000780897	0.000736981	0.000774874	0.000855618	0.000987861	0.0012176	0.00153895	0.00175679	0.0017331	0.0014749	0.00117719	0.00101851	0.000925735	0.000902061	0.000892284	0.000905216	0.000898933	0.000930069	0.000943781	0.000945364	0.000925735	0.000908625	0.000866719	0.00080637	0.000716132	0.000628796	0.000540766	0.000450493	0.000368144	0.000323077	0.000277109	0.000253898	0.000215925	0.000239564	0.000252279	0.000262966	0.000279852	0.000303779	0.000361266
31.66	0.000113107	0.000523645	0.000521609	0.000790481	0.000851874	0.000606421	0.000405118	0.000428066	0.000606429	0.000863168	0.000994086	0.00101172	0.00110162	0.00123069	0.00138547	0.00151327	0.00159204	0.00149602	0.00129306	0.00103674	0.000886701	0.000904474	0.000916094	0.000956303	0.000968057	0.000979564	0.000976115	0.000981866	0.00097982	0.00095462	0.000949166	0.000894782	0.000844532	0.000812371	0.000751882	0.000701469	0.000637226	0.000592735	0.000543219	0.000508074	0.000466114	0.000430917	0.000374589	0.000357011	0.000376037	0.000334024	0.000330186	0.000329586	0.000343977
31.68	0.000347845	0.000461332	0.000797935	0.00112258	0.0011163	0.00071062	0.000403748	0.000500125	0.000774147	0.00116782	0.00138191	0.00141855	0.00149186	0.00163856	0.00180441	0.0019371	0.00199406	0.00186919	0.00158344	0.0013139	0.00107427	0.000944928	0.000866343	0.000833723	0.000831917	0.000824112	0.000807887	0.00082705	0.000825408	0.000821717	0.000826465	0.000826496	0.000807626	0.000754138	0.000722202	0.000640034	0.000570516	0.000497336	0.000423333	0.000352801	0.000280509	0.000255037	0.000216867	0.000203937	0.000182203	0.000147581	0.00016554	0.000161164	0.00022391
32.16	0.000177375	0.000410425	0.000515898	0.00083032	0.000898817	0.000562579	0.000304346	0.000373208	0.000558295	0.000883152	0.00100884	0.00105027	0.00112837	0.00125647	0.00140603	0.00157378	0.00165324	0.00159811	0.00135032	0.00118057	0.000995151	0.00091919	0.000871945	0.000841042	0.000836006	0.000816846	0.000812453	0.000822837	0.000811901	0.000794267	0.00080079	0.000764642	0.000749968	0.000704332	0.000645741	0.000584242	0.00053669	0.000441745	0.00038445	0.000326279	0.000286653	0.000252021	0.000225444	0.000203443	0.000180089	0.000180509	0.00018936	0.000165249	0.000181117
32.3	0.000309579	0.00045729	0.000409118	0.000548713	0.000640973	0.000442383	0.000275963	0.000316706	0.000380987	0.000546185	0.00057996	0.000626763	0.000628584	0.000691616	0.000802163	0.000989193	0.00127063	0.00147771	0.00148754	0.00130613	0.00107037	0.000908648	0.000787051	0.000770233	0.000774002	0.000787658	0.000790798	0.000830251	0.000865409	0.000864005	0.000856783	0.000834694	0.000808113	0.000751503	0.000680831	0.000581165	0.000518792	0.000427601	0.000367653	0.000319978	0.000276014	0.000264317	0.000247497	0.00025542	0.000253238	0.000277574	0.000306165	0.000330639	0.000367264
32.84	0.000202599	0.000634835	0.000751968	0.000993998	0.00109583	0.000663307	0.000407891	0.000456544	0.000647838	0.000999251	0.00120373	0.00124265	0.00132128	0.00142877	0.00148225	0.00152745	0.00148695	0.00137174	0.00118345	0.000884161	0.000766045	0.000738641	0.000714291	0.00076756	0.000763426	0.000799917	0.000777072	0.000803145	0.000796683	0.000792796	0.000770577	0.000728631	0.000695103	0.000643249	0.000584809	0.000545496	0.000471113	0.000404952	0.000351354	0.00031311	0.000272379	0.00024056	0.000193491	0.000175408	0.000162525	0.00012951	0.000137655	0.000147444	0.000161642
32.92	0.000185353	0.000414895	0.00049639	0.000789058	0.000729444	0.00050659	0.000280089	0.000359206	0.000520521	0.000761196	0.000863786	0.000834752	0.000867936	0.000939871	0.00104802	0.00118948	0.0013584	0.0014471	0.00135329	0.0011173	0.000930875	0.000850247	0.000785433	0.000773184	0.000790673	0.000789156	0.000780918	0.000805733	0.000810161	0.000829546	0.000816513	0.000797644	0.00077038	0.000717099	0.000672735	0.000613343	0.000543017	0.000486514	0.000407514	0.000369948	0.00033646	0.0003066	0.000294679	0.0002799	0.000294558	0.000287769	0.000301988	0.000291997	0.000344132
33.57	-5.43087e-05	0.000231885	0.000293888	0.000423465	0.000482426	0.00031921	0.000193322	0.000201538	0.000285431	0.000401088	0.000447344	0.000454636	0.0004782	0.000579185	0.000724759	0.000968327	0.00125687	0.00145001	0.00147413	0.00128871	0.00104972	0.000855778	0.00070366	0.000669515	0.000639242	0.00063503	0.00064088	0.000670268	0.000701359	0.000732749	0.000743552	0.000717954	0.000699513	0.000643159	0.000570736	0.000464989	0.000381169	0.000290642	0.00021375	0.000158319	0.000109659	8.81165e-05	6.01608e-05	8.46865e-05	7.51014e-05	8.86532e-05	0.000113856	0.000135756	0.000179265
33.6	-5.75581e-05	0.000318971	0.000358252	0.000632337	0.000623465	0.00047459	0.000310503	0.000332315	0.000411474	0.000586707	0.000688276	0.000694521	0.000710988	0.000838786	0.00106158	0.00136061	0.00172059	0.00197734	0.00199933	0.00172227	0.00135185	0.00111952	0.000914437	0.000852911	0.000811457	0.000814712	0.000823579	0.000851059	0.000893598	0.000884773	0.000916092	0.000901892	0.000862321	0.000797627	0.000698088	0.000587343	0.00048828	0.000358771	0.00025775	0.000212214	0.000140605	0.000123713	7.84699e-05	9.90069e-05	0.000124845	0.00014657	0.000192742	0.00024561	0.000280812
33.71	0.000301457	0.000578262	0.000882573	0.00112	0.00118544	0.000763222	0.000372476	0.000480213	0.000748996	0.0011577	0.0013928	0.00147282	0.00157222	0.00167235	0.00178598	0.0017933	0.00172988	0.00154098	0.00122594	0.00102697	0.000867608	0.00079083	0.000739421	0.000745219	0.000769795	0.000768816	0.00074388	0.000784203	0.000784579	0.000776047	0.000769788	0.000747612	0.000745459	0.000671941	0.000648903	0.000590489	0.000537617	0.000477764	0.000425799	0.000376962	0.000329015	0.000305861	0.000287642	0.000247381	0.000235309	0.000207698	0.000221241	0.000238421	0.000239197
34.05	0.000151376	0.000522897	0.000686817	0.00101797	0.00106076	0.000609912	0.000283267	0.000353853	0.00064618	0.00100449	0.00117185	0.00121168	0.00123656	0.00134236	0.00147316	0.00159912	0.00168038	0.00162806	0.00143614	0.00119038	0.000958421	0.000850883	0.000803997	0.000791373	0.00080454	0.000807283	0.000824811	0.000844274	0.000849379	0.000847235	0.000847058	0.000875592	0.000826303	0.000798199	0.000739506	0.000664263	0.000576412	0.000462291	0.000396062	0.000329308	0.000265951	0.000214482	0.000192295	0.00015081	0.000142032	0.000137216	0.000156392	0.000158875	0.00017578
34.12	0.000118267	0.000438425	0.000555765	0.000819508	0.000852799	0.000449604	0.000224373	0.000359169	0.000596818	0.000919038	0.00103514	0.00105654	0.00109969	0.00119794	0.00128149	0.00134643	0.00132484	0.00121688	0.00101562	0.000810483	0.000690065	0.000713931	0.000723158	0.000751591	0.000773686	0.000776144	0.000769863	0.000790949	0.000780246	0.000770882	0.000760896	0.00074072	0.000726591	0.000700392	0.000667773	0.000632999	0.000600697	0.000546617	0.000518387	0.000505172	0.000444602	0.000430983	0.000381198	0.000370449	0.000378395	0.00034586	0.00032964	0.000307203	0.000354586
34.13	-3.31861e-05	0.000200622	0.000141066	0.000307962	0.000366221	0.000277349	0.000210984	0.000197987	0.00021213	0.000289176	0.000323988	0.000326878	0.000347761	0.000446124	0.000639201	0.000958628	0.00139322	0.00176773	0.00189232	0.00171568	0.00137277	0.00111138	0.000883054	0.000808524	0.000756371	0.000766811	0.000751195	0.000810579	0.000858835	0.000894189	0.000895573	0.000906574	0.00085418	0.000769772	0.000688112	0.000567044	0.000433953	0.000334061	0.000233475	0.000165494	0.000115234	9.55017e-05	6.36639e-05	9.86607e-05	0.000119215	0.000147576	0.000176701	0.000226885	0.000272647
34.42	1.14273e-05	0.000463548	0.000655064	0.000887133	0.000928936	0.000593807	0.00029394	0.00036748	0.000611112	0.000962356	0.00110857	0.00113973	0.00120711	0.00137995	0.00160017	0.0018519	0.00197939	0.00191018	0.00160713	0.00128265	0.00104285	0.000904831	0.000841215	0.000809628	0.000788159	0.00081541	0.000789732	0.000821349	0.000816397	0.000824297	0.000831262	0.000798484	0.000778886	0.0007521	0.000659507	0.000591907	0.000515641	0.000416601	0.000367671	0.00030833	0.000225924	0.0002198	0.000161507	0.000126281	0.000149137	0.000134563	0.000171067	0.000155957	0.000191457
34.55	0.000417378	0.000634398	0.0009191	0.00127852	0.00132565	0.000990648	0.000502906	0.00055097	0.000771603	0.00119132	0.00143765	0.00158681	0.00169685	0.00182093	0.00189102	0.00183952	0.00170677	0.00147422	0.00123697	0.00100658	0.000844744	0.000779816	0.000752354	0.000756604	0.000766442	0.000743054	0.000753097	0.000790244	0.000801222	0.000792548	0.000799902	0.00076367	0.000742433	0.00071036	0.000651999	0.000588054	0.000552844	0.000464039	0.000419664	0.000371971	0.000296219	0.000265948	0.000225011	0.000212123	0.000185932	0.000163701	0.00017952	0.000156209	0.000203179
34.55	0.000257611	0.00054962	0.000698365	0.000864939	0.000923495	0.000682606	0.000432083	0.000484072	0.000712861	0.000993544	0.00115393	0.00115762	0.00118103	0.0013067	0.00140846	0.00151271	0.00153896	0.00144137	0.00122425	0.00100937	0.000878915	0.000863109	0.000868975	0.000893962	0.00090077	0.000907187	0.000878346	0.000881467	0.000848637	0.000846208	0.00082149	0.000792121	0.000790992	0.000741999	0.000700275	0.000679603	0.000627562	0.000594247	0.000547429	0.000520708	0.000475921	0.000440861	0.00041473	0.000382139	0.000378746	0.000338329	0.000328283	0.000344033	0.000336581
34.76	0.000165776	0.000432322	0.000607889	0.000908267	0.000938057	0.000606063	0.000364771	0.000407691	0.000639458	0.000955582	0.00108885	0.00116634	0.00122714	0.00131373	0.00136681	0.00143347	0.00148638	0.00147355	0.0012904	0.0011017	0.000894903	0.000799246	0.00075171	0.000781571	0.00080309	0.000805428	0.000816421	0.000825924	0.000822769	0.000773603	0.000807831	0.000793453	0.000753877	0.000710981	0.00065366	0.000598192	0.000544711	0.000449953	0.000375791	0.000318588	0.000290792	0.000224663	0.000191043	0.000202101	0.000193936	0.0001723	0.000175251	0.000184989	0.000210075
34.77	1.89827e-05	0.000465167	0.000569503	0.00107482	0.0011442	0.000657831	0.000268783	0.00036824	0.000640562	0.00110166	0.00142155	0.00161084	0.00184207	0.00216535	0.00243699	0.00265562	0.00266568	0.00238113	0.00187594	0.00135258	0.000983533	0.000751231	0.000641943	0.000609273	0.000624082	0.000645063	0.000673415	0.000722462	0.000782653	0.000826957	0.000870322	0.000865742	0.000841174	0.000788193	0.000683761	0.000569306	0.000435164	0.000305904	0.00017968	8.4774e-05	-1.91888e-06	-4.1215e-05	-9.6697e-05	-9.36099e-05	-0.000107455	-9.97582e-05	-5.4653e-05	-2.97904e-05	3.04779e-05
35	0.000241969	0.000485407	0.000756649	0.00104985	0.00100546	0.000637506	0.000320314	0.000425726	0.000626618	0.000978429	0.00120327	0.00123765	0.0013044	0.00141065	0.00152444	0.00159139	0.00159688	0.00144307	0.00118781	0.000957479	0.000805617	0.000770899	0.000732738	0.000746064	0.000753448	0.000732434	0.000716098	0.000731188	0.000720696	0.000718008	0.000699179	0.000669449	0.000663206	0.000608039	0.000538943	0.000465223	0.00040523	0.000340708	0.000267451	0.000227345	0.000169769	0.000145123	0.000104605	8.85721e-05	8.79235e-05	6.99056e-05	6.84837e-05	6.6435e-05	0.000107283
35.62	0.000200684	0.000583791	0.000746268	0.00114257	0.00112679	0.000701414	0.000354819	0.000463565	0.000761804	0.00116841	0.00137487	0.00143636	0.00153813	0.00171535	0.00193445	0.00206168	0.00209921	0.00188412	0.00157227	0.00119165	0.000967721	0.000874399	0.000830313	0.000822331	0.000835516	0.00084675	0.000838057	0.000855829	0.000845825	0.000863789	0.000866909	0.00083682	0.000805639	0.000769679	0.000682627	0.000629558	0.000549732	0.000451449	0.000378458	0.000319314	0.000253649	0.000214783	0.000165882	0.000147742	0.000115854	0.000107835	0.000104797	0.000110071	0.000150371
37.75	0.000394686	0.000448248	0.000628749	0.00099699	0.00105934	0.000582104	0.000221932	0.000261616	0.000468622	0.00078678	0.000905001	0.000928122	0.00094761	0.00109934	0.00135894	0.0017262	0.0021632	0.00249583	0.00267902	0.00247306	0.00205841	0.00160706	0.00121989	0.000991371	0.000851473	0.000817511	0.000808749	0.00084187	0.000912587	0.000936375	0.000952861	0.00090591	0.000831271	0.000686208	0.000508174	0.000325676	0.000170849	2.66791e-07	-0.000130761	-0.000201251	-0.000264543	-0.000261085	-0.000281992	-0.000239112	-0.00017474	-0.000118806	-3.26993e-05	4.12293e-05	0.000145668
38.17	0.000220413	0.000599018	0.000812951	0.00118428	0.0012922	0.000828223	0.00043983	0.000465676	0.000714315	0.0011189	0.00133338	0.00148339	0.00159237	0.00170616	0.00182981	0.00185779	0.00184456	0.00169569	0.00139027	0.00115745	0.000976433	0.000904641	0.000888551	0.00088465	0.000911202	0.000899344	0.000897737	0.000917148	0.000925117	0.000922195	0.000921433	0.000884163	0.00085524	0.000817028	0.0007482	0.000651809	0.000589561	0.000475515	0.000394846	0.00032518	0.000245121	0.000195627	0.000161607	0.000126104	9.99157e-05	8.15421e-05	8.37875e-05	0.000113155	0.000135875
38.28	0.000249863	0.000417731	0.00037394	0.000591436	0.000612899	0.000417496	0.000213109	0.000283088	0.000362961	0.000518659	0.000592256	0.000599244	0.000580209	0.000627036	0.000720789	0.00088937	0.00113578	0.00132507	0.00131541	0.00114719	0.000918243	0.000765931	0.000651184	0.000639533	0.00064755	0.00064453	0.000650411	0.000681712	0.00070696	0.00070727	0.000712265	0.000696072	0.000670326	0.000618009	0.000557429	0.000495645	0.000436024	0.00034296	0.000320735	0.000271223	0.000236855	0.000222919	0.000195941	0.000205589	0.00022698	0.000230483	0.000236838	0.000272774	0.000295223
38.87	8.16464e-05	0.000394964	0.000500253	0.000741669	0.000727916	0.000467213	0.000254036	0.000315427	0.000465814	0.000724089	0.000842968	0.000897102	0.000932588	0.000977886	0.00102561	0.00102999	0.000985039	0.000899167	0.000787131	0.000674188	0.000615972	0.000610694	0.0006457	0.000658815	0.000709092	0.00071938	0.000733803	0.00075437	0.000768981	0.000779507	0.000765776	0.000765531	0.000749334	0.000713727	0.00070293	0.000680946	0.000635034	0.000628006	0.000584978	0.000576996	0.000519013	0.000506828	0.000487417	0.000453185	0.000436644	0.000417528	0.000417746	0.000389133	0.000414976
39.55	0.000337114	0.000601549	0.000874159	0.00114037	0.00114043	0.00073384	0.000411679	0.000489409	0.000725582	0.00110782	0.00128574	0.00130435	0.00136041	0.00148113	0.00158546	0.00163774	0.00159431	0.00143577	0.00120074	0.000980112	0.000817165	0.000788991	0.000763123	0.00079899	0.000789501	0.000809115	0.000795849	0.000782768	0.000793044	0.000795916	0.00079483	0.000762185	0.00074021	0.000703714	0.000646072	0.000621616	0.000599464	0.000521096	0.000496689	0.000466327	0.000436285	0.000398099	0.000347772	0.000353791	0.00034762	0.000320809	0.000307952	0.000313723	0.000338508
39.69	0.000193817	0.000585547	0.000528706	0.000792052	0.000873015	0.000601542	0.000334041	0.000377444	0.000557514	0.000823485	0.000914404	0.000921112	0.000959963	0.00106951	0.00119622	0.00128667	0.00130696	0.00119694	0.00103313	0.000819969	0.000696129	0.000619144	0.000544952	0.000550747	0.000527554	0.000529833	0.000506178	0.000533467	0.000546449	0.000531346	0.000538412	0.000520507	0.000521322	0.00048627	0.000477251	0.000447773	0.000450633	0.000420745	0.000369981	0.000382853	0.000364861	0.000353232	0.000324863	0.000341893	0.000340995	0.000320874	0.000313498	0.000323422	0.000338296
40.26	0.000352978	0.000617319	0.000737068	0.00104432	0.000989646	0.000618252	0.000313412	0.000463436	0.000701056	0.00104385	0.00122243	0.00126943	0.00133074	0.00137576	0.00139062	0.00140542	0.00135872	0.00125224	0.0010227	0.00079248	0.000716131	0.000743437	0.000761235	0.000786838	0.000785908	0.000790921	0.000808851	0.000800493	0.000775028	0.00075906	0.000751525	0.000710499	0.000674841	0.000611517	0.00058362	0.000548797	0.000507435	0.000449637	0.000397587	0.000356837	0.0003375	0.0003077	0.000260905	0.000241353	0.000242836	0.000225536	0.000215174	0.000188146	0.000249819
40.3	-3.86536e-05	0.000565711	0.000575233	0.000832714	0.000912729	0.00060672	0.000414436	0.000431349	0.000622122	0.000954481	0.00106157	0.00114256	0.00121219	0.00132642	0.00148694	0.00161564	0.00163268	0.00151543	0.00131874	0.00105218	0.000887553	0.000840799	0.000809645	0.000811943	0.000821942	0.000815836	0.000792843	0.000813556	0.000793558	0.00078673	0.000775055	0.000760851	0.000740092	0.000713822	0.000677338	0.000648805	0.000601561	0.000527669	0.000478854	0.000455844	0.000381151	0.000356547	0.000291421	0.000277949	0.000289775	0.000253624	0.000262001	0.000263708	0.000269124
40.93	0.000275998	0.00054268	0.00077916	0.00102913	0.00106898	0.000625043	0.000338142	0.000411506	0.000700318	0.00111214	0.00133078	0.0013616	0.0014155	0.00149358	0.00151369	0.00148743	0.00139888	0.00125014	0.00102062	0.000802996	0.000738355	0.000786619	0.000837029	0.000853874	0.000911241	0.000905234	0.000891142	0.000877967	0.000868779	0.000851723	0.000837932	0.000828406	0.000813166	0.000783033	0.000745335	0.000703874	0.000653541	0.000568943	0.000531228	0.000466882	0.000394273	0.000350327	0.00028274	0.000252777	0.000255331	0.000197139	0.000198752	0.000202004	0.000231662
43.01	0.000118267	0.000438425	0.000555765	0.000819508	0.000852799	0.000449604	0.000224373	0.000359169	0.000596818	0.000919038	0.00103514	0.00105654	0.00109969	0.00119794	0.00128149	0.00134643	0.00132484	0.00121688	0.00101562	0.000810483	0.000690065	0.000713931	0.000723158	0.000751591	0.000773686	0.000776144	0.000769863	0.000790949	0.000780246	0.000770882	0.000760896	0.00074072	0.000726591	0.000700392	0.000667773	0.000632999	0.000600697	0.000546617	0.000518387	0.000505172	0.000444602	0.000430983	0.000381198	0.000370449	0.000378395	0.00034586	0.00032964	0.000307203	0.000354586
43.07	0.000237984	0.000451577	0.000592189	0.000921731	0.000920769	0.000585846	0.000301854	0.000355341	0.000623788	0.000944535	0.00110633	0.00112724	0.0011622	0.00129629	0.001398	0.00149253	0.00149547	0.00138524	0.00107453	0.00085832	0.000716808	0.000724681	0.000737824	0.000760546	0.000771195	0.000774076	0.000755243	0.000756585	0.000742161	0.000726853	0.000697691	0.000665926	0.000648578	0.000624613	0.000573595	0.000529559	0.00048739	0.000429097	0.000397679	0.00036522	0.000319931	0.000288555	0.000263984	0.000258834	0.000246638	0.00021981	0.00020519	0.000222877	0.000240005
43.26	8.19051e-05	0.000336765	0.000541462	0.000848859	0.000878064	0.000611584	0.000382621	0.000401493	0.000575353	0.000841028	0.000992137	0.00101548	0.00110055	0.00126842	0.00146099	0.00161486	0.00168418	0.00155619	0.00129096	0.0010036	0.000807386	0.000774137	0.000741705	0.000740685	0.000761557	0.000748222	0.000753143	0.000744759	0.000755645	0.000756343	0.000742054	0.000691486	0.000673634	0.000621209	0.000555057	0.000508631	0.000446757	0.000383367	0.000344924	0.000301819	0.000255327	0.000225202	0.000192281	0.000184266	0.000154923	0.000140921	0.000148882	0.000130837	0.000175452
43.65	0.000170755	0.0004464	0.000562422	0.000793968	0.000771089	0.000501597	0.000286412	0.000335927	0.000482694	0.00080297	0.000891814	0.000940126	0.000991656	0.00104476	0.00111899	0.0011646	0.00118904	0.00111906	0.000950205	0.00078078	0.000660265	0.000620236	0.000581377	0.00059676	0.000594727	0.000580125	0.000564327	0.000564249	0.0005679	0.000542951	0.000551996	0.000557526	0.000533966	0.000507079	0.000478628	0.000443953	0.000415804	0.000348088	0.000310697	0.000275281	0.000247605	0.000222674	0.000206361	0.000185301	0.000154884	0.000187177	0.000177122	0.000164825	0.000204694
44.39	0.000245688	0.000248924	0.000335634	0.000530864	0.000535853	0.00038942	0.000264038	0.000271597	0.000346521	0.000459089	0.000528797	0.00053553	0.000538088	0.000585045	0.000655303	0.000823254	0.0010508	0.00124038	0.00131297	0.00123676	0.00104226	0.000906029	0.000799275	0.00077686	0.000786654	0.000802366	0.0008161	0.000871948	0.000891568	0.000917035	0.00092979	0.000891863	0.000873604	0.00082592	0.000749768	0.000690413	0.000623498	0.000555421	0.000496052	0.000450533	0.000413029	0.000399017	0.000368335	0.000368143	0.000375676	0.000370299	0.000414842	0.000433049	0.000474936
47.23	0.000263409	0.000487772	0.000669392	0.00084208	0.000895391	0.000600456	0.000333229	0.00033989	0.000607139	0.000896504	0.000970771	0.00101658	0.00107027	0.00119805	0.00133088	0.00147186	0.00149549	0.00138671	0.0012135	0.000990052	0.000799006	0.000755396	0.000684146	0.000680631	0.000675238	0.000641032	0.000652027	0.000653959	0.000641301	0.000630801	0.000631672	0.000616139	0.000578253	0.000571809	0.000502003	0.000447716	0.000394361	0.0003409	0.000306159	0.000270944	0.000241666	0.000215211	0.000183783	0.000164295	0.000159223	0.000162166	0.000164967	0.000170558	0.000218722
49.81	0.000377574	0.000452016	0.000662505	0.000990188	0.00100107	0.000503884	0.000267851	0.000343781	0.000661321	0.00100466	0.00115416	0.00116548	0.00118406	0.00127115	0.00132425	0.00134737	0.00132224	0.00117276	0.000943839	0.00071864	0.000602993	0.000606088	0.000623772	0.000628131	0.000640867	0.000618691	0.000620731	0.000616538	0.00064086	0.000615622	0.000611979	0.000599768	0.000574543	0.000542608	0.00049867	0.00047707	0.00041078	0.000378514	0.000331944	0.000299034	0.000250083	0.000235811	0.000202958	0.000190843	0.000188262	0.000170817	0.000158059	0.000144972	0.000179382
49.85	0.000341766	0.000477357	0.000494625	0.000800189	0.000797997	0.000478655	0.000269956	0.000346277	0.000488436	0.000750679	0.000890416	0.000964326	0.000951824	0.00102169	0.0010641	0.00108589	0.00108023	0.00100033	0.000862197	0.000692282	0.000613232	0.00065909	0.000669732	0.000705674	0.0007227	0.000730729	0.000723744	0.00072588	0.000735339	0.00073791	0.000726662	0.00068754	0.000681724	0.000660672	0.000636681	0.000584662	0.000553563	0.000498736	0.000464176	0.000433796	0.000382477	0.000367515	0.000347551	0.000321457	0.000299873	0.000296195	0.000277421	0.0002719	0.000289286
50.53	0.000263713	0.000420287	0.000744455	0.000939404	0.000994699	0.000711519	0.000430159	0.000469198	0.000661971	0.000973564	0.00109642	0.00113532	0.00118601	0.00130099	0.00148668	0.00161628	0.00166535	0.00156785	0.00130786	0.00103082	0.000880793	0.00084124	0.000807099	0.000811531	0.000810935	0.000818844	0.000799521	0.000808522	0.000771375	0.000757242	0.000746306	0.000691523	0.000665256	0.000618699	0.000589952	0.000510433	0.00048712	0.000430622	0.00036753	0.000344737	0.000307801	0.000285347	0.000255039	0.000268576	0.000249879	0.000224435	0.000233044	0.000245822	0.000279115
52.88	0.000332253	0.000355148	0.000451843	0.000760425	0.000773113	0.00048883	0.000241077	0.00031117	0.000481615	0.000770077	0.000859537	0.000873864	0.000938166	0.00106675	0.00119763	0.00138769	0.00149161	0.00145383	0.00131559	0.00109579	0.000895585	0.000743242	0.000654955	0.000614896	0.000591425	0.000565336	0.000556984	0.000589056	0.000592604	0.000600392	0.0006143	0.000567707	0.00055299	0.000519773	0.000466815	0.000401221	0.000342182	0.000292057	0.000249748	0.000204634	0.000163268	0.000137603	0.000117871	0.000126617	0.000120034	0.000119361	0.000113903	0.000170498	0.000173168
[truncated: 152 more columns]

## Sheet: FDL
OM	400	410	420	430	440	450	460	470	480	490	500	510	520	530	540	550	560	570	580	590	600	610	620	630	640	650	660	670	680	690	700	710	720	730	740	750	760	770	780	790	800	810	820	830	840	850	860	870	880
13.94	-0.00120393	-0.00159105	-0.00309765	-0.00377403	-0.00370623	-0.00221719	-0.000983638	-0.00114345	-0.0016269	-0.00246301	-0.00278435	-0.00275852	-0.0027453	-0.00288473	-0.00311509	-0.00345286	-0.00376498	-0.00374203	-0.0032702	-0.00251	-0.00178586	-0.00134937	-0.00108833	-0.00100135	-0.000950339	-0.000942602	-0.000960304	-0.000995921	-0.00101967	-0.00108494	-0.00103509	-0.00101332	-0.000953088	-0.000855698	-0.000714271	-0.00054439	-0.000410028	-0.000274208	-0.000151528	-5.18185e-05	2.88545e-06	4.85155e-05	8.70562e-05	6.6125e-05	4.99671e-05	1.70712e-05	-1.28232e-05	-5.83437e-05	-0.00011976
17.58	-0.00126062	-0.00216004	-0.00379803	-0.00532874	-0.00503989	-0.0027604	-0.0011423	-0.00161842	-0.00257494	-0.00389982	-0.00429867	-0.00411567	-0.00408257	-0.00421162	-0.00430029	-0.00419966	-0.00385721	-0.00320225	-0.00247393	-0.00174515	-0.00132548	-0.0011214	-0.000966574	-0.000917351	-0.000901518	-0.000881559	-0.000855651	-0.000856877	-0.000854184	-0.000845556	-0.000825435	-0.000794988	-0.000744955	-0.000663879	-0.000587646	-0.00050872	-0.000403816	-0.000307793	-0.000228769	-0.000157823	-9.65286e-05	-5.46526e-05	-6.3383e-06	7.57164e-06	1.19789e-05	1.9106e-05	1.37411e-05	-4.08044e-06	-1.86881e-05
17.7	-0.000986153	-0.00286082	-0.00319176	-0.00495471	-0.0051597	-0.00283094	-0.00123918	-0.00139987	-0.00217971	-0.00357557	-0.00415349	-0.00432694	-0.00452154	-0.00485887	-0.00500771	-0.00488861	-0.00441451	-0.00361636	-0.00260812	-0.0018459	-0.00123726	-0.00089377	-0.000673087	-0.000630555	-0.000609102	-0.00062174	-0.000666559	-0.000716596	-0.000782341	-0.000857744	-0.000870087	-0.000898776	-0.000856641	-0.000778135	-0.000654903	-0.000494021	-0.000346832	-0.000173515	-3.23662e-05	8.30341e-05	0.000167962	0.000220844	0.000271753	0.000269721	0.00027997	0.000272832	0.000237391	0.000195018	0.000132272
17.8	-0.00126034	-0.00285159	-0.00286261	-0.00487634	-0.00489979	-0.00280272	-0.00118358	-0.00128748	-0.00242713	-0.00365767	-0.00407187	-0.0040727	-0.00394264	-0.00397465	-0.00408294	-0.00414372	-0.00401536	-0.00350653	-0.0028816	-0.00223942	-0.00172299	-0.00138337	-0.00116374	-0.00106855	-0.00100116	-0.000952189	-0.000893842	-0.000889002	-0.000879719	-0.000838954	-0.000844335	-0.000817757	-0.000737375	-0.000695481	-0.000634777	-0.000539953	-0.000464458	-0.000371306	-0.000312957	-0.000218818	-0.000168421	-0.000114075	-9.81144e-05	-6.64342e-05	-6.13386e-05	-4.42453e-05	-7.08483e-05	-6.36475e-05	-8.80442e-05
17.82	-0.000343228	-0.00233341	-0.00356258	-0.00518264	-0.00484163	-0.00250016	-0.00107263	-0.00149978	-0.00248613	-0.0038674	-0.00427361	-0.00409117	-0.00405404	-0.00424406	-0.00437982	-0.00434021	-0.00406569	-0.00339666	-0.00262477	-0.00186265	-0.00139328	-0.00121099	-0.00105806	-0.00102715	-0.000997522	-0.00097066	-0.000951232	-0.000939796	-0.000943997	-0.00093736	-0.000906352	-0.000857351	-0.000839012	-0.000755682	-0.000662534	-0.000542144	-0.000419941	-0.000320196	-0.000220471	-0.000142869	-7.28905e-05	-2.85359e-05	9.44255e-06	4.18644e-05	5.28016e-05	6.33262e-05	4.1758e-05	3.66851e-05	-2.23169e-05
18.22	-0.00173277	-0.00211297	-0.00298024	-0.0039536	-0.00340469	-0.00210182	-0.00100748	-0.00112981	-0.00167383	-0.00246029	-0.00258989	-0.00240898	-0.00232921	-0.00245026	-0.00271465	-0.00314542	-0.003683	-0.0038342	-0.00351151	-0.00279316	-0.00205603	-0.0015767	-0.00124546	-0.00111595	-0.00103141	-0.000997439	-0.000976404	-0.00100901	-0.00102302	-0.00103177	-0.00102787	-0.000980087	-0.000918437	-0.000813557	-0.00068838	-0.00054963	-0.000417108	-0.00031215	-0.000172796	-0.000103113	-4.99795e-05	-1.94664e-05	2.62267e-05	1.34672e-05	2.32409e-05	-1.61597e-05	-5.2275e-05	-8.86847e-05	-0.000136096
18.33	-0.00168861	-0.00196264	-0.00315544	-0.00398394	-0.00363564	-0.00241827	-0.00130561	-0.00150261	-0.00188173	-0.00272083	-0.00298258	-0.00288179	-0.00288457	-0.00294565	-0.00308445	-0.00311881	-0.00293364	-0.00257031	-0.00204649	-0.00157572	-0.00128911	-0.00109363	-0.00097647	-0.000963924	-0.000921585	-0.000908981	-0.000875991	-0.000873493	-0.000838227	-0.000803488	-0.000800121	-0.000743017	-0.000704619	-0.000674206	-0.000606442	-0.000572282	-0.000497973	-0.000445718	-0.00042119	-0.00037565	-0.00033527	-0.000306087	-0.000256516	-0.000240825	-0.000238362	-0.000215465	-0.000217797	-0.000224597	-0.000259208
18.55	-0.00213217	-0.0021794	-0.00309425	-0.00399683	-0.00362901	-0.00242058	-0.00168729	-0.00163079	-0.00212134	-0.00283682	-0.00305547	-0.00302544	-0.00292827	-0.00293112	-0.00284394	-0.00273362	-0.00250869	-0.00219855	-0.00181373	-0.00148335	-0.00130952	-0.00124535	-0.00121529	-0.00121958	-0.00121477	-0.00115072	-0.00110427	-0.00104087	-0.000978695	-0.000928796	-0.000895882	-0.000856889	-0.000825444	-0.000789007	-0.000745705	-0.000694602	-0.000641542	-0.000564219	-0.000513773	-0.000465011	-0.000386194	-0.000374485	-0.000315325	-0.000271514	-0.00026335	-0.000240319	-0.000220796	-0.000216987	-0.000223213
19.12	-0.000955702	-0.00259912	-0.00356642	-0.00469608	-0.00435123	-0.00242567	-0.00115441	-0.00150836	-0.00237892	-0.00330806	-0.00350979	-0.00329104	-0.00318477	-0.00327859	-0.00339996	-0.00345034	-0.00336542	-0.00298703	-0.00245729	-0.00187968	-0.00146799	-0.00123086	-0.00108645	-0.00101213	-0.000974227	-0.000953889	-0.000937883	-0.000939405	-0.0009265	-0.000922355	-0.000891779	-0.000850362	-0.000816159	-0.00075765	-0.000700886	-0.000612242	-0.000540316	-0.000452673	-0.000400601	-0.000335495	-0.000284847	-0.000275166	-0.000228303	-0.000220733	-0.000201293	-0.000190025	-0.00019308	-0.00021281	-0.000235399
19.24	-0.00220967	-0.00264363	-0.00361738	-0.0042988	-0.00387091	-0.00233649	-0.00140252	-0.00137471	-0.0021168	-0.00302172	-0.00327873	-0.00318895	-0.00314763	-0.00316492	-0.00306812	-0.00289417	-0.00265722	-0.00225057	-0.00175216	-0.00127995	-0.00108383	-0.00108254	-0.00108588	-0.0011216	-0.00110775	-0.0010928	-0.00105615	-0.00103355	-0.000998895	-0.000941927	-0.000911144	-0.000830468	-0.000781473	-0.000736183	-0.000663856	-0.000602451	-0.000544547	-0.000474623	-0.000431231	-0.000398484	-0.000331963	-0.0003176	-0.000268598	-0.000243508	-0.000239147	-0.000201185	-0.000189517	-0.000180478	-0.000203866
19.72	-0.00160637	-0.00166391	-0.00197368	-0.00209029	-0.00224869	-0.00161675	-0.000858624	-0.000888754	-0.00115359	-0.00151994	-0.00155716	-0.00154086	-0.00149497	-0.00165851	-0.00200296	-0.00254694	-0.00343697	-0.00407358	-0.00413353	-0.00353099	-0.00263976	-0.00202124	-0.00155761	-0.00137716	-0.00129116	-0.00125547	-0.0012586	-0.00127593	-0.00129639	-0.00131651	-0.00126092	-0.00117002	-0.00111087	-0.000982018	-0.000830477	-0.000656167	-0.000524044	-0.000401312	-0.000284872	-0.000210754	-0.000162873	-0.000163425	-0.000134514	-0.000157576	-0.000190987	-0.000209768	-0.000273764	-0.000295435	-0.000370194
19.74	-0.00158548	-0.00186596	-0.00228153	-0.00316394	-0.00270131	-0.00183528	-0.000907253	-0.000938903	-0.00135508	-0.00206635	-0.00211256	-0.00191738	-0.00187504	-0.00200685	-0.00235789	-0.00303797	-0.00399098	-0.00456851	-0.00432464	-0.00352698	-0.00252111	-0.00183698	-0.00141326	-0.00124748	-0.00116661	-0.00116991	-0.00117306	-0.00121019	-0.00123965	-0.00126438	-0.00123161	-0.00118105	-0.00108415	-0.000979666	-0.000809908	-0.000678174	-0.000541225	-0.00040493	-0.000275979	-0.000224184	-0.00015735	-0.000143797	-0.000108397	-0.000135606	-0.000172239	-0.000206625	-0.000236049	-0.000301384	-0.00035538
19.99	-0.00132679	-0.00260133	-0.0034697	-0.00444792	-0.00396908	-0.00251285	-0.00151809	-0.00153546	-0.00209925	-0.00288904	-0.0032374	-0.00316388	-0.00307801	-0.00308824	-0.00297102	-0.0028187	-0.00249758	-0.00212513	-0.00170464	-0.00137954	-0.00117551	-0.00108198	-0.00101915	-0.0010256	-0.00100749	-0.000999665	-0.000971997	-0.000962239	-0.000929114	-0.000914044	-0.000876333	-0.000838325	-0.00081491	-0.000768805	-0.000697256	-0.000672423	-0.000613941	-0.000562059	-0.000511514	-0.000462321	-0.000401716	-0.000393713	-0.000342146	-0.000328014	-0.000306413	-0.000271586	-0.000284371	-0.000249462	-0.000268606
20.78	-0.00256805	-0.00288072	-0.00325532	-0.00388758	-0.00326827	-0.00205531	-0.00129956	-0.0013389	-0.00191226	-0.00275048	-0.00283248	-0.00271648	-0.00261141	-0.00257084	-0.00249425	-0.00233681	-0.00213365	-0.00181962	-0.00141854	-0.00108716	-0.000948263	-0.000981195	-0.0010284	-0.001055	-0.00104413	-0.0010074	-0.000960017	-0.000936569	-0.000901177	-0.000859846	-0.000796811	-0.000764892	-0.00072718	-0.000674864	-0.000622709	-0.000580425	-0.000546184	-0.000502166	-0.000449763	-0.000448708	-0.000385197	-0.000386494	-0.000337796	-0.000329733	-0.000324591	-0.000281268	-0.000271271	-0.000264359	-0.000278763
21.17	-0.00113182	-0.00232913	-0.0027487	-0.00402407	-0.00342825	-0.0019069	-0.000971944	-0.00127401	-0.00170708	-0.00266645	-0.0027775	-0.00265867	-0.00258352	-0.00261782	-0.00272624	-0.00292388	-0.00319042	-0.00325746	-0.00295742	-0.00235681	-0.00182093	-0.0014926	-0.00127469	-0.0011933	-0.00114049	-0.00112226	-0.00115164	-0.00112231	-0.00112921	-0.00113081	-0.00109999	-0.00104543	-0.000991276	-0.000932365	-0.000842129	-0.000740612	-0.000666157	-0.000600296	-0.000531251	-0.000466733	-0.000445465	-0.00040133	-0.000377639	-0.00036747	-0.000354473	-0.000372589	-0.000387808	-0.000396966	-0.000426215
22.11	-0.00166388	-0.00305927	-0.00363685	-0.00456159	-0.00391677	-0.00206636	-0.00125916	-0.00135183	-0.00230383	-0.00319725	-0.00330826	-0.00311182	-0.00297464	-0.00300342	-0.00296355	-0.00277602	-0.00261716	-0.00221947	-0.00171483	-0.00130676	-0.00110738	-0.00109234	-0.00109743	-0.00105327	-0.00103155	-0.00102995	-0.000947749	-0.000951661	-0.000918068	-0.000866286	-0.000838483	-0.000771983	-0.000719005	-0.000702252	-0.000639402	-0.000581797	-0.000540157	-0.000465668	-0.000424878	-0.000384773	-0.000353748	-0.000322001	-0.000283654	-0.000279513	-0.000260455	-0.000242061	-0.000235984	-0.000234366	-0.000251652
22.21	-0.00160905	-0.00294644	-0.00366928	-0.00444869	-0.00398592	-0.00244213	-0.00152069	-0.00160716	-0.00220262	-0.00312163	-0.00327352	-0.00312324	-0.00302955	-0.00311388	-0.00313489	-0.00303349	-0.00282049	-0.00239502	-0.00190342	-0.00145678	-0.00119013	-0.00111803	-0.00107292	-0.00108012	-0.00106217	-0.00101348	-0.00096921	-0.000965922	-0.000922296	-0.000884788	-0.00084634	-0.00079307	-0.000744886	-0.000698312	-0.000646416	-0.00059106	-0.000558163	-0.000480772	-0.00043126	-0.000388515	-0.000348905	-0.00032426	-0.000261352	-0.000271323	-0.000239946	-0.000222486	-0.000215785	-0.000213285	-0.000236163
23.22	-0.00147335	-0.00297686	-0.00307807	-0.00416874	-0.00400291	-0.00270335	-0.00160509	-0.00169958	-0.00236054	-0.00312704	-0.00337364	-0.0033434	-0.00323059	-0.00324213	-0.00321702	-0.00313128	-0.00289081	-0.00252173	-0.00208223	-0.00168556	-0.00136682	-0.00128482	-0.0011997	-0.00118002	-0.00118849	-0.0011671	-0.00113091	-0.00110479	-0.001048	-0.00100553	-0.000970803	-0.00089976	-0.000886387	-0.000836912	-0.000787751	-0.000729533	-0.000651921	-0.00058449	-0.000510988	-0.000455714	-0.000381729	-0.000335011	-0.000276671	-0.000261355	-0.000244616	-0.00021575	-0.000200816	-0.000199346	-0.000229706
23.4	-0.00149878	-0.0013575	-0.00172357	-0.00223733	-0.00192744	-0.00150864	-0.000839733	-0.000793147	-0.00102061	-0.00137271	-0.0014613	-0.00143916	-0.00142129	-0.001548	-0.00180327	-0.00242965	-0.00319538	-0.00384081	-0.00381546	-0.0032656	-0.00248225	-0.00189364	-0.001484	-0.00133611	-0.00128812	-0.0012661	-0.00129646	-0.00136632	-0.00140896	-0.00139235	-0.00139502	-0.00134173	-0.00123922	-0.00112057	-0.000931019	-0.000771704	-0.000612704	-0.000457293	-0.000346489	-0.000253654	-0.000202772	-0.000188941	-0.000143278	-0.000176479	-0.000192621	-0.000229957	-0.000292769	-0.000337464	-0.000425844
23.7	-0.000137226	-0.00256149	-0.00284612	-0.00461776	-0.00428593	-0.00264086	-0.00163731	-0.00172419	-0.00240451	-0.00329073	-0.00350318	-0.00339072	-0.00344153	-0.00362208	-0.0038616	-0.00403882	-0.00394891	-0.003438	-0.0027247	-0.00209512	-0.0016544	-0.00141007	-0.00125732	-0.00118221	-0.00113787	-0.00108288	-0.00103962	-0.00102019	-0.000982722	-0.000956431	-0.000933874	-0.000892484	-0.000855587	-0.000800092	-0.00072128	-0.000632589	-0.000533237	-0.000441673	-0.000367754	-0.000297696	-0.000219931	-0.000184826	-0.000134364	-0.000130117	-0.000118553	-0.000117526	-0.000109492	-0.000132179	-0.000157232
23.84	-0.000439817	-0.00271384	-0.00257375	-0.00429116	-0.00437415	-0.00291314	-0.00159139	-0.00156889	-0.0020497	-0.00296044	-0.00351028	-0.00360921	-0.00371031	-0.00377775	-0.00393253	-0.00396155	-0.00377048	-0.0033075	-0.00270195	-0.00211527	-0.00170189	-0.00148385	-0.00130852	-0.00123309	-0.00120031	-0.00114025	-0.00110336	-0.00107661	-0.00104126	-0.00101999	-0.000987051	-0.000960442	-0.000915791	-0.000870839	-0.000787691	-0.000696166	-0.000593922	-0.000521538	-0.000440804	-0.000360586	-0.00029759	-0.000253726	-0.000200332	-0.000182413	-0.000175645	-0.000118077	-0.000138348	-0.000152973	-0.000180129
24.12	-0.000870893	-0.00244427	-0.00305338	-0.00429129	-0.00378866	-0.00217618	-0.00119499	-0.00134173	-0.00202949	-0.00290234	-0.00304404	-0.00275018	-0.0026287	-0.00277617	-0.00288298	-0.00328378	-0.0037364	-0.00393922	-0.00364814	-0.00285017	-0.00210981	-0.00162992	-0.00134871	-0.00122164	-0.00116883	-0.00113814	-0.00112395	-0.00112261	-0.00110661	-0.0010917	-0.00105196	-0.00100088	-0.000913498	-0.000811954	-0.000678649	-0.000554129	-0.000438859	-0.000312604	-0.00023768	-0.000156689	-0.000121129	-8.23154e-05	-0.000101314	-8.85025e-05	-8.71773e-05	-0.000112819	-0.000155046	-0.000168701	-0.000219129
24.27	-0.00103219	-0.00303271	-0.00346214	-0.00452519	-0.00406981	-0.00239809	-0.00121619	-0.00155052	-0.00224676	-0.00331543	-0.00346194	-0.0033368	-0.00327474	-0.00336476	-0.00356713	-0.00361692	-0.00346575	-0.00301803	-0.00237339	-0.00169924	-0.00130227	-0.00112857	-0.00103161	-0.00100055	-0.000949853	-0.000949593	-0.000912159	-0.000890511	-0.000908822	-0.000869974	-0.000856309	-0.000824903	-0.000741916	-0.000690385	-0.000641771	-0.000554795	-0.000482032	-0.000422948	-0.000344432	-0.000294345	-0.000253927	-0.000208955	-0.000168187	-0.000149521	-0.000152587	-0.000149106	-0.000121781	-0.000140294	-0.000180642
24.65	-0.00046507	-0.00248266	-0.00178627	-0.0027305	-0.0029781	-0.00220829	-0.00167286	-0.00153436	-0.00184171	-0.00233803	-0.00247398	-0.002539	-0.00239655	-0.00248494	-0.00267676	-0.00287959	-0.00306799	-0.00299589	-0.00255075	-0.00209236	-0.00169873	-0.00153474	-0.00143172	-0.00140678	-0.0013634	-0.00132785	-0.00125572	-0.00123988	-0.0011903	-0.00112944	-0.00109966	-0.00107725	-0.00102993	-0.000972283	-0.000917772	-0.00084404	-0.000757663	-0.000674512	-0.000569512	-0.000549209	-0.00045932	-0.00042148	-0.000384608	-0.00035963	-0.00036245	-0.000328604	-0.000348745	-0.000344634	-0.000376748
25.05	-0.000717531	-0.00243821	-0.0028234	-0.00376992	-0.00316046	-0.0020012	-0.00117311	-0.00133169	-0.00196656	-0.00256855	-0.00263613	-0.00247417	-0.00240442	-0.0024572	-0.0026229	-0.00272876	-0.00287412	-0.00273434	-0.00233933	-0.00181065	-0.00145227	-0.00128608	-0.00113794	-0.00111908	-0.00106275	-0.00106425	-0.00103201	-0.00104004	-0.00101684	-0.00100107	-0.000955892	-0.000914535	-0.000849656	-0.000794631	-0.000726033	-0.000670623	-0.000592011	-0.000495908	-0.0004413	-0.000392484	-0.000340454	-0.000331537	-0.000269797	-0.000276003	-0.000272279	-0.000261097	-0.000274663	-0.000270034	-0.000308998
25.55	-0.00196089	-0.00217649	-0.00293726	-0.00344925	-0.00298931	-0.00180701	-0.00103545	-0.00113603	-0.00163422	-0.00226642	-0.00234658	-0.00232986	-0.00210575	-0.00217481	-0.00226959	-0.00250785	-0.00274724	-0.00280924	-0.00256283	-0.00197928	-0.00154039	-0.00122288	-0.00104647	-0.000980789	-0.000967919	-0.000952645	-0.000974457	-0.000982488	-0.000964527	-0.000979064	-0.000954458	-0.000916986	-0.000851946	-0.000774631	-0.000685305	-0.00061381	-0.000525271	-0.000438073	-0.000364199	-0.000324016	-0.000275584	-0.000257934	-0.000207284	-0.000223635	-0.000234357	-0.000223289	-0.000251352	-0.000278342	-0.000282987
25.59	-0.00132706	-0.00317697	-0.00342612	-0.00508666	-0.00470908	-0.00257394	-0.00119258	-0.00144087	-0.00249327	-0.00377598	-0.00397797	-0.0037474	-0.00376273	-0.00399444	-0.00411106	-0.00405219	-0.00379986	-0.00313894	-0.00246035	-0.00174169	-0.00133831	-0.0011235	-0.00100359	-0.000929979	-0.000917018	-0.00090119	-0.000874913	-0.000875951	-0.00087296	-0.000858216	-0.000846026	-0.00081501	-0.000776642	-0.000715785	-0.000629183	-0.000536163	-0.000462556	-0.000357236	-0.000279395	-0.000217577	-0.000156264	-0.000122479	-5.90058e-05	-3.10415e-05	-3.95834e-05	-3.83691e-05	-2.64256e-05	-3.40145e-05	-8.84557e-05
26.29	-0.00134381	-0.00319999	-0.0039294	-0.00493922	-0.00428916	-0.00239435	-0.00111384	-0.001439	-0.00237727	-0.00351128	-0.0036951	-0.00352829	-0.0034741	-0.00354142	-0.00348583	-0.00334938	-0.00304963	-0.0025429	-0.00187013	-0.00145161	-0.00112764	-0.00100954	-0.000925337	-0.000923355	-0.000920047	-0.000875231	-0.00085271	-0.000843075	-0.000832629	-0.000803885	-0.000794206	-0.000745161	-0.000726119	-0.000664383	-0.000587175	-0.000547065	-0.00047803	-0.000406564	-0.000347593	-0.000290508	-0.000233538	-0.000202773	-0.000138406	-0.000134207	-0.000114592	-7.71619e-05	-7.99234e-05	-9.88429e-05	-0.000114985
26.39	-0.00114829	-0.00247924	-0.00327879	-0.00420943	-0.0037337	-0.0025514	-0.00140496	-0.00166665	-0.00215878	-0.0030864	-0.00331847	-0.00316743	-0.00311435	-0.00322657	-0.00331183	-0.00333538	-0.00314802	-0.00270899	-0.00218892	-0.0015529	-0.00129762	-0.00121781	-0.00117274	-0.00116842	-0.00113845	-0.00110685	-0.00102814	-0.00102004	-0.000955043	-0.0009284	-0.00088685	-0.000824032	-0.00075628	-0.00070506	-0.00063353	-0.000568554	-0.000502375	-0.000421436	-0.000384675	-0.000341175	-0.000296939	-0.000268767	-0.00022691	-0.000221473	-0.00020694	-0.000189307	-0.000198681	-0.000188636	-0.000208374
26.67	-0.00171425	-0.00312569	-0.00348766	-0.00435451	-0.00379458	-0.0023324	-0.00105096	-0.00146994	-0.00230262	-0.00323419	-0.00349724	-0.00332937	-0.00319455	-0.00320581	-0.00312237	-0.00302405	-0.00278684	-0.00238809	-0.00187867	-0.00144175	-0.00123406	-0.00117263	-0.00115389	-0.00113243	-0.001137	-0.0011219	-0.00107213	-0.00111043	-0.00104744	-0.00102123	-0.000995431	-0.000933743	-0.000866935	-0.000832747	-0.000752387	-0.000691336	-0.000632218	-0.000583979	-0.000505937	-0.000486627	-0.000417275	-0.000387938	-0.00035307	-0.000332828	-0.000320862	-0.000286139	-0.000284446	-0.000286426	-0.000281301
26.68	-0.00295709	-0.00270535	-0.00347387	-0.00430915	-0.0035491	-0.00201046	-0.00110023	-0.0013384	-0.00219081	-0.00305698	-0.00317094	-0.00299993	-0.00287479	-0.00280883	-0.00272592	-0.00262639	-0.00246265	-0.00217206	-0.00179779	-0.00137503	-0.00116427	-0.00111394	-0.00110491	-0.00113429	-0.00114688	-0.00112351	-0.00109195	-0.00109386	-0.0010775	-0.00103447	-0.00101086	-0.000940491	-0.000906869	-0.000836327	-0.000760403	-0.000707183	-0.00063456	-0.000598431	-0.000522307	-0.000476159	-0.00043011	-0.000401041	-0.00034073	-0.000331529	-0.000324324	-0.00027868	-0.000264313	-0.000284296	-0.000282993
27.9	-0.00163129	-0.00290061	-0.00329111	-0.00389916	-0.00357797	-0.00210878	-0.00109641	-0.00126556	-0.00199099	-0.00293912	-0.00292621	-0.0027411	-0.0026153	-0.00263043	-0.00274628	-0.0029229	-0.0031526	-0.00314625	-0.00277196	-0.00217296	-0.00166725	-0.00137006	-0.0011934	-0.00113449	-0.0010975	-0.00110182	-0.00106297	-0.00106252	-0.00104691	-0.00102087	-0.00100156	-0.000980585	-0.000873056	-0.000834513	-0.000726439	-0.000647811	-0.00057656	-0.000475816	-0.000415423	-0.000351939	-0.000328516	-0.000308098	-0.000261093	-0.000272284	-0.000275172	-0.000262003	-0.000276302	-0.000286389	-0.000338136
27.93	-0.000490364	-0.00139109	-0.00152475	-0.00240178	-0.00218739	-0.00166896	-0.000938104	-0.00113752	-0.00119731	-0.00172333	-0.00184091	-0.00172836	-0.00164907	-0.00187208	-0.0021439	-0.00257086	-0.00302766	-0.00333504	-0.00312532	-0.00257607	-0.00206528	-0.00175457	-0.00151538	-0.00147352	-0.00144629	-0.00141567	-0.00139012	-0.00137397	-0.00136985	-0.00135274	-0.0013347	-0.00126206	-0.00121	-0.00111085	-0.00101023	-0.000906304	-0.000785112	-0.000679165	-0.000603631	-0.000519886	-0.000464707	-0.000431939	-0.000406101	-0.000391999	-0.000394728	-0.000398303	-0.000431098	-0.000455735	-0.000447052
28.54	-0.000643369	-0.00216559	-0.00245896	-0.00331789	-0.00332942	-0.00220648	-0.00138597	-0.00133118	-0.00179013	-0.00248284	-0.00261965	-0.00259917	-0.0025815	-0.00265934	-0.00278873	-0.00297071	-0.00319974	-0.00322169	-0.00293379	-0.00240157	-0.00188485	-0.00155827	-0.00133814	-0.00124536	-0.00122413	-0.00118008	-0.0011534	-0.00117909	-0.00117093	-0.00113247	-0.00111023	-0.00106429	-0.00101748	-0.000930271	-0.000813672	-0.000741159	-0.000612788	-0.000528342	-0.000460191	-0.000395483	-0.000323339	-0.000289171	-0.00023078	-0.000250125	-0.000244662	-0.000237134	-0.000276352	-0.000274184	-0.000303504
29.02	-0.00147013	-0.00344743	-0.00363713	-0.00449092	-0.00392625	-0.00244166	-0.00121491	-0.00144302	-0.00210227	-0.00297343	-0.00336406	-0.00321212	-0.00307694	-0.00300902	-0.00295611	-0.00271663	-0.00244464	-0.00206283	-0.00161751	-0.00128229	-0.00108186	-0.00100979	-0.000942705	-0.000949035	-0.000945868	-0.000924931	-0.000909103	-0.000896916	-0.000882098	-0.000858179	-0.00083969	-0.000785698	-0.000742868	-0.00070772	-0.00065645	-0.00061725	-0.000567331	-0.000516016	-0.000472385	-0.000443156	-0.000375476	-0.000368342	-0.000322592	-0.000305216	-0.000278459	-0.000265257	-0.000267354	-0.000237693	-0.000264832
29.14	-0.00148905	-0.0024537	-0.00320409	-0.00425943	-0.00403269	-0.00231073	-0.00123019	-0.00141219	-0.0020952	-0.003233	-0.00346227	-0.00336265	-0.00322365	-0.00339311	-0.00352741	-0.00352052	-0.00332671	-0.00286477	-0.00227639	-0.00172809	-0.00138844	-0.00121007	-0.00107761	-0.00107647	-0.00103379	-0.000993752	-0.000946144	-0.000962279	-0.000921052	-0.000895042	-0.000873566	-0.000845055	-0.000785202	-0.000743942	-0.000655549	-0.00055804	-0.000478021	-0.000402361	-0.000302053	-0.000265398	-0.000187266	-0.000147557	-0.000119929	-9.10455e-05	-9.02516e-05	-8.91888e-05	-9.46619e-05	-9.12932e-05	-0.000136788
29.63	-0.000203131	-0.00262053	-0.00306833	-0.00432588	-0.00393836	-0.00232157	-0.00123187	-0.00139598	-0.00197452	-0.0028964	-0.00320031	-0.00314403	-0.00309487	-0.00307652	-0.00294472	-0.00273473	-0.00249894	-0.00211339	-0.00167081	-0.00127957	-0.00112272	-0.00115984	-0.00119353	-0.00121961	-0.00124277	-0.00122897	-0.00119094	-0.00115837	-0.00112205	-0.00106323	-0.0010144	-0.000961145	-0.000906849	-0.000833144	-0.000775636	-0.000712903	-0.000660267	-0.000606491	-0.000552511	-0.000487457	-0.000442319	-0.000426271	-0.000370556	-0.000359015	-0.000346731	-0.000323673	-0.000292958	-0.00027941	-0.00031329
29.71	-0.00115512	-0.00255135	-0.00359853	-0.00444522	-0.00421053	-0.00267444	-0.00136749	-0.00164124	-0.002336	-0.00338	-0.00361242	-0.00350118	-0.00341253	-0.0034863	-0.00351715	-0.00346427	-0.00326219	-0.00284174	-0.00227951	-0.00175977	-0.00141706	-0.00127037	-0.00116345	-0.00116687	-0.00111294	-0.00109914	-0.00107756	-0.00104144	-0.00100489	-0.000968142	-0.00095548	-0.000898548	-0.000840442	-0.00078994	-0.000715712	-0.000651531	-0.000594236	-0.000520178	-0.00044198	-0.000389691	-0.000348893	-0.000317368	-0.000277704	-0.000245973	-0.000239042	-0.000242507	-0.000231823	-0.000220249	-0.000239121
29.94	-0.00231448	-0.00263908	-0.00357887	-0.00463176	-0.0041784	-0.00237288	-0.00129269	-0.0015899	-0.00218465	-0.00326853	-0.00340918	-0.00326054	-0.00317727	-0.00323651	-0.00325143	-0.00319094	-0.00294432	-0.0024868	-0.00188814	-0.00145124	-0.00117857	-0.00106983	-0.00100964	-0.00100589	-0.000977787	-0.000964148	-0.000923108	-0.000937082	-0.000925701	-0.000891526	-0.000870224	-0.000808674	-0.0007806	-0.000719453	-0.000673712	-0.000607315	-0.000552549	-0.000487452	-0.000443199	-0.000406209	-0.000350304	-0.000324578	-0.000260531	-0.000252472	-0.00025057	-0.000233305	-0.000216007	-0.000207696	-0.000242302
30.12	-0.0015296	-0.00284676	-0.00374933	-0.00512929	-0.00491504	-0.00265839	-0.00134272	-0.00170223	-0.00259626	-0.00388433	-0.00407887	-0.0038278	-0.00371144	-0.00390591	-0.0041215	-0.00412523	-0.00386677	-0.00325251	-0.00246489	-0.00173996	-0.00129628	-0.00111806	-0.00102836	-0.000963903	-0.000932657	-0.000877721	-0.000878906	-0.000870553	-0.000826866	-0.000847074	-0.000823853	-0.000772469	-0.000733037	-0.000660596	-0.000568612	-0.000482679	-0.000388906	-0.000299168	-0.000214104	-0.00015902	-9.87686e-05	-6.38124e-05	-2.64423e-05	-5.3664e-06	-2.34225e-05	-1.36229e-05	-7.08324e-06	-4.30301e-05	-6.22182e-05
30.2	-0.00204113	-0.00263894	-0.00365444	-0.00432556	-0.00396554	-0.00227944	-0.00128492	-0.00141717	-0.0017783	-0.00272801	-0.0030241	-0.00291809	-0.00283148	-0.00290083	-0.00285416	-0.00268158	-0.00242131	-0.00205602	-0.00162634	-0.00128472	-0.00104649	-0.000909903	-0.000829141	-0.000834471	-0.000792718	-0.000793788	-0.000790862	-0.000815606	-0.000812553	-0.000810407	-0.000770883	-0.000748741	-0.000728445	-0.00067774	-0.000652669	-0.000595532	-0.000577341	-0.000522998	-0.00047277	-0.000445023	-0.000401699	-0.00038849	-0.000351108	-0.000333334	-0.000328405	-0.000309269	-0.000311765	-0.000315414	-0.000338704
30.4	-0.00152932	-0.00306965	-0.00322557	-0.00475561	-0.00430313	-0.00261473	-0.00131547	-0.00161795	-0.0023422	-0.00351648	-0.00382112	-0.00369214	-0.00362286	-0.00384214	-0.00393865	-0.0038882	-0.00358465	-0.00306908	-0.00247821	-0.00173565	-0.00139194	-0.00123241	-0.00111759	-0.00105075	-0.00101359	-0.0010244	-0.000956728	-0.00100063	-0.0009694	-0.000951224	-0.000935615	-0.000896732	-0.000849343	-0.000792114	-0.000720907	-0.00063438	-0.000541099	-0.000457029	-0.000390566	-0.000319832	-0.000260798	-0.000236493	-0.000170166	-0.000171317	-0.00012943	-0.000155975	-0.000132676	-0.000140704	-0.00017871
30.46	-0.00234491	-0.00245833	-0.0035294	-0.00438223	-0.00412946	-0.0024767	-0.00139582	-0.00149945	-0.00210618	-0.00315041	-0.00332317	-0.00316652	-0.00309633	-0.00314675	-0.00316694	-0.00307644	-0.00283382	-0.0024261	-0.00190689	-0.00145264	-0.00120302	-0.00111663	-0.00109132	-0.00105983	-0.00104049	-0.00100979	-0.000979524	-0.000966157	-0.000944478	-0.000910058	-0.000888303	-0.000838381	-0.000795395	-0.000748481	-0.000687082	-0.000619447	-0.000554802	-0.000511064	-0.000465155	-0.000407828	-0.000356077	-0.000331632	-0.000296877	-0.000274475	-0.000248315	-0.000234709	-0.000230323	-0.000238444	-0.000240573
30.47	-0.00124417	-0.00215173	-0.00282166	-0.00347882	-0.00317753	-0.00212052	-0.000854699	-0.00108965	-0.00162602	-0.002456	-0.00259786	-0.002389	-0.00234378	-0.00233596	-0.00247385	-0.00283982	-0.00331665	-0.00353499	-0.00326832	-0.00254483	-0.00195363	-0.0016131	-0.00139936	-0.00131136	-0.0012632	-0.00125693	-0.00118927	-0.00121223	-0.00118051	-0.0011495	-0.00113993	-0.00105933	-0.000991715	-0.000894319	-0.000781333	-0.000661681	-0.000550239	-0.000421992	-0.00035147	-0.00027774	-0.0002181	-0.000218615	-0.000192515	-0.000183416	-0.000199203	-0.000195626	-0.000221204	-0.000247604	-0.000291852
30.92	-0.00172751	-0.00215122	-0.00307081	-0.00445551	-0.00401205	-0.00237603	-0.00120425	-0.00134722	-0.00200413	-0.00295846	-0.00326797	-0.00335052	-0.00329324	-0.00330382	-0.00330839	-0.00320439	-0.00299357	-0.0025569	-0.0019994	-0.00159245	-0.00125319	-0.00114214	-0.00106628	-0.0010315	-0.00105073	-0.00103846	-0.00100064	-0.00101938	-0.000998968	-0.000976962	-0.000956967	-0.000883847	-0.000863926	-0.000783532	-0.000718358	-0.00063497	-0.000571058	-0.000481302	-0.000448808	-0.000380035	-0.000314	-0.000278875	-0.000235722	-0.000209729	-0.00019407	-0.000185161	-0.000160454	-0.000161789	-0.000180183
30.99	-0.002018	-0.00305399	-0.00392334	-0.00496921	-0.0045028	-0.00238208	-0.00119918	-0.00145663	-0.00226833	-0.00338501	-0.00368587	-0.00342865	-0.0033614	-0.0033922	-0.00337594	-0.00324932	-0.00292293	-0.00243632	-0.00185357	-0.00135272	-0.00106067	-0.00093222	-0.000896175	-0.000866237	-0.000852646	-0.000849888	-0.000828115	-0.000838278	-0.000823226	-0.000811464	-0.000807668	-0.000757486	-0.0007276	-0.000659428	-0.000601921	-0.000548751	-0.000500087	-0.000426348	-0.000394613	-0.000367477	-0.000292559	-0.000270694	-0.00022915	-0.000219629	-0.000211061	-0.000185567	-0.000179049	-0.00018924	-0.000209042
31.22	-0.000885381	-0.00201769	-0.00278737	-0.00348899	-0.00345688	-0.00222766	-0.00160833	-0.00175566	-0.00207981	-0.00282325	-0.00281061	-0.00280505	-0.00268164	-0.00267813	-0.0028188	-0.00294057	-0.0030343	-0.0029578	-0.00260203	-0.00215252	-0.00182887	-0.00160493	-0.00147342	-0.00142344	-0.00137506	-0.00134026	-0.00131537	-0.00125577	-0.0011835	-0.00112449	-0.0010798	-0.00105721	-0.00102791	-0.000966292	-0.00091089	-0.00085308	-0.000790788	-0.00068733	-0.000628208	-0.000552651	-0.00049814	-0.000460988	-0.000442347	-0.000398073	-0.00037114	-0.000359253	-0.000369885	-0.000351831	-0.000368912
31.66	-0.00066568	-0.00296819	-0.00277938	-0.00387606	-0.00381596	-0.0025244	-0.00161194	-0.00164048	-0.00222842	-0.00298776	-0.00320061	-0.0030322	-0.00307744	-0.0031994	-0.00333788	-0.00337233	-0.00328449	-0.00287422	-0.00233839	-0.00178742	-0.00147308	-0.00145312	-0.00142415	-0.0014386	-0.00140917	-0.00138067	-0.00133335	-0.00130097	-0.00126099	-0.00119445	-0.00115618	-0.0010626	-0.000979422	-0.000921648	-0.000836059	-0.000765742	-0.000684099	-0.000626748	-0.000566614	-0.000523375	-0.000474774	-0.000434416	-0.000374104	-0.000353404	-0.000369201	-0.000325379	-0.000319216	-0.000316332	-0.000327617
31.68	-0.00185354	-0.00233475	-0.00376353	-0.00477533	-0.00425782	-0.00250089	-0.00136355	-0.00163564	-0.00241723	-0.00340491	-0.00370424	-0.00350088	-0.00340068	-0.0034518	-0.00350584	-0.00347128	-0.00330341	-0.00288429	-0.00230089	-0.00181958	-0.00143351	-0.00122346	-0.0010926	-0.00102606	-0.00100018	-0.000968844	-0.000929329	-0.000931243	-0.000909934	-0.000887207	-0.000874439	-0.00085711	-0.000821534	-0.00075328	-0.000709269	-0.000619018	-0.000544403	-0.000469081	-0.000395372	-0.000326767	-0.000258022	-0.000233235	-0.000197366	-0.000184843	-0.000164522	-0.000132816	-0.00014851	-0.000144064	-0.000199394
32.16	-0.00104711	-0.00233381	-0.00277018	-0.00409502	-0.00403905	-0.00235105	-0.00122392	-0.00145711	-0.0020942	-0.00311566	-0.00329792	-0.00318575	-0.00318016	-0.00328814	-0.00340491	-0.00351766	-0.00341124	-0.00306179	-0.00242507	-0.00201249	-0.00162889	-0.00145289	-0.00133527	-0.00125058	-0.00120849	-0.00114892	-0.00111311	-0.00109898	-0.00105808	-0.00101059	-0.000995727	-0.000929925	-0.000893205	-0.000822404	-0.000740462	-0.000659218	-0.000596993	-0.000485288	-0.000417926	-0.000351452	-0.000306363	-0.000267534	-0.00023789	-0.000213592	-0.000188199	-0.000187833	-0.000196247	-0.000170528	-0.000186051
32.84	-0.00100668	-0.00300807	-0.00333737	-0.00403428	-0.0040404	-0.00227487	-0.00134596	-0.00146124	-0.00199526	-0.00290742	-0.00326012	-0.00312873	-0.00309573	-0.00311641	-0.003011	-0.0028982	-0.00264717	-0.00230563	-0.00189624	-0.00136524	-0.00114896	-0.00108064	-0.00102019	-0.00106984	-0.0010385	-0.00106221	-0.00100753	-0.00101725	-0.000986264	-0.00095983	-0.000913283	-0.000846215	-0.000792145	-0.000720265	-0.000644547	-0.000592672	-0.000505514	-0.000429768	-0.000369475	-0.000326635	-0.000282192	-0.000247771	-0.000198306	-0.000178977	-0.000165173	-0.000131147	-0.000138913	-0.000148288	-0.000161948
32.92	-0.00165175	-0.00282499	-0.00336953	-0.00478201	-0.00412141	-0.00200386	-0.000970124	-0.00129511	-0.00232794	-0.00339074	-0.00351703	-0.003226	-0.00306634	-0.0031648	-0.00333618	-0.00356066	-0.00359773	-0.0033235	-0.00271062	-0.00206466	-0.0015365	-0.00128036	-0.00110314	-0.00107063	-0.0010235	-0.00101582	-0.00099193	-0.000998674	-0.00103236	-0.000984253	-0.000988073	-0.000941922	-0.000879769	-0.000824367	-0.00071629	-0.000635598	-0.00054843	-0.000455149	-0.000366013	-0.000324575	-0.000257806	-0.000208138	-0.000185942	-0.000174336	-0.000166275	-0.000159576	-0.000186269	-0.000185004	-0.000217855
32.92	-0.00114061	-0.00243132	-0.00273661	-0.00399175	-0.00338995	-0.0022082	-0.00118112	-0.00147057	-0.00204653	-0.00282426	-0.00299191	-0.00270665	-0.00264638	-0.00269643	-0.00282108	-0.0029928	-0.00318203	-0.00314911	-0.00274927	-0.00214433	-0.00170908	-0.001505	-0.00134602	-0.00128539	-0.00127661	-0.00123816	-0.00119143	-0.00119577	-0.00117025	-0.00116666	-0.00111885	-0.00106566	-0.0010052	-0.000914949	-0.000841079	-0.000753005	-0.000655995	-0.000579525	-0.000479539	-0.000430698	-0.000388064	-0.000350683	-0.000334447	-0.000315353	-0.000329452	-0.00031954	-0.000332842	-0.000319409	-0.000373459
33.04	-0.000917009	-0.00199519	-0.00307412	-0.0040065	-0.00382405	-0.00243177	-0.00143731	-0.00130633	-0.0020185	-0.00284782	-0.0030827	-0.00299055	-0.00292288	-0.00300995	-0.00304424	-0.00302079	-0.00285974	-0.00251813	-0.00209145	-0.00162584	-0.00131813	-0.0011983	-0.00109781	-0.00105455	-0.00104686	-0.00105803	-0.000988473	-0.00100406	-0.00098527	-0.000965107	-0.000933873	-0.000888753	-0.000854127	-0.000790299	-0.000752651	-0.000658962	-0.000596391	-0.000533349	-0.000474824	-0.000424215	-0.00037302	-0.000364522	-0.000294909	-0.000290005	-0.000265279	-0.000251991	-0.000236575	-0.000248477	-0.000269378
33.19	-0.00170369	-0.00351648	-0.00411203	-0.0050446	-0.00434614	-0.00239935	-0.00111004	-0.00167053	-0.00254598	-0.0037084	-0.00382097	-0.0035713	-0.00344626	-0.0034436	-0.00339028	-0.00320546	-0.00292315	-0.00250125	-0.001949	-0.00152381	-0.00124297	-0.00107898	-0.000995052	-0.000991237	-0.000970977	-0.000947476	-0.000933952	-0.000889452	-0.000868936	-0.000846475	-0.000845474	-0.000810881	-0.000767203	-0.000739769	-0.000658538	-0.000600972	-0.000547465	-0.000468387	-0.000397048	-0.000335186	-0.000279105	-0.000235531	-0.000203061	-0.000184837	-0.000160143	-0.000133318	-0.000139347	-0.000144723	-0.000146743
33.22	-0.00170496	-0.00278217	-0.00346121	-0.0040687	-0.00380489	-0.00238229	-0.00126303	-0.00141357	-0.00209399	-0.00290572	-0.00311434	-0.00305165	-0.00291223	-0.00290395	-0.00287567	-0.0027353	-0.00255179	-0.00217643	-0.00177571	-0.00144794	-0.0012421	-0.00116112	-0.00114725	-0.00110682	-0.00109097	-0.00105828	-0.00104746	-0.00101006	-0.000977176	-0.000945159	-0.000933518	-0.000872708	-0.000826656	-0.000796152	-0.000745736	-0.000682605	-0.000667221	-0.000623539	-0.000582489	-0.000551956	-0.000499026	-0.000459807	-0.000431519	-0.000415269	-0.000405522	-0.000392423	-0.000364021	-0.000360031	-0.000357503
33.57	0.000387626	-0.00162558	-0.00197968	-0.00268805	-0.00286184	-0.0017956	-0.00105282	-0.00107185	-0.00147598	-0.00199546	-0.00211791	-0.00204947	-0.00205345	-0.00236274	-0.00278568	-0.00346187	-0.00411473	-0.00430237	-0.00397112	-0.00319512	-0.00243933	-0.00189397	-0.00149814	-0.00137941	-0.00127789	-0.00123348	-0.00120996	-0.00122985	-0.00125045	-0.0012691	-0.00125157	-0.00117525	-0.00111539	-0.00100092	-0.000869453	-0.000695741	-0.000562198	-0.000423795	-0.000309139	-0.000227606	-0.000156975	-0.000125751	-8.56517e-05	-0.000120317	-0.000106434	-0.000125293	-0.000160405	-0.000190468	-0.000250106
33.6	0.000372813	-0.00202297	-0.00216146	-0.00355951	-0.00323634	-0.00230347	-0.00144728	-0.00150138	-0.00179113	-0.00242878	-0.00268005	-0.00254948	-0.00246467	-0.00273852	-0.00323447	-0.00382199	-0.00439587	-0.00455407	-0.0041604	-0.00328765	-0.00241521	-0.00190416	-0.00149666	-0.00135108	-0.001248	-0.00121835	-0.00119805	-0.00120446	-0.00123045	-0.0011846	-0.0011932	-0.00114351	-0.0010658	-0.000963073	-0.000825698	-0.00068273	-0.000559715	-0.000406795	-0.000289895	-0.000237254	-0.000156519	-0.000137263	-8.68228e-05	-0.00010926	-0.00013737	-0.000160697	-0.000210412	-0.000266755	-0.000303028
33.71	-0.00161194	-0.00293564	-0.00416064	-0.0047534	-0.00448931	-0.00266038	-0.00124491	-0.00155466	-0.00231865	-0.00335335	-0.0037114	-0.00360937	-0.00355119	-0.00348231	-0.00343153	-0.00319056	-0.00286829	-0.0024059	-0.00182191	-0.00146808	-0.00120367	-0.00106963	-0.000976954	-0.00096284	-0.000972766	-0.000950261	-0.000899934	-0.000928694	-0.000910059	-0.00088191	-0.000857717	-0.000817139	-0.00079994	-0.000708545	-0.000673495	-0.000603731	-0.000542329	-0.000476253	-0.00042001	-0.000368422	-0.000318942	-0.000294358	-0.000275037	-0.000235178	-0.000222532	-0.00019544	-0.000207231	-0.000222216	-0.000221833
34.05	-0.000842837	-0.00276667	-0.00340031	-0.00457912	-0.00429673	-0.00229666	-0.00102871	-0.00125152	-0.00219792	-0.00321133	-0.00346831	-0.00331908	-0.00314503	-0.00317263	-0.00323163	-0.00325501	-0.00317537	-0.00287013	-0.00238274	-0.00188045	-0.00145767	-0.00125466	-0.0011532	-0.00110629	-0.00109647	-0.00107289	-0.00106927	-0.00106797	-0.00104858	-0.00102102	-0.00099682	-0.00100679	-0.000929165	-0.000878988	-0.000798908	-0.0007054	-0.000603034	-0.000477622	-0.000405024	-0.000333898	-0.000267831	-0.00021481	-0.000191746	-0.000149793	-0.000140602	-0.000135397	-0.00015381	-0.000155702	-0.000171595
34.42	-6.5209e-05	-0.00252569	-0.0033641	-0.00415681	-0.00394439	-0.00234715	-0.00111903	-0.00136227	-0.00217433	-0.00321325	-0.0034228	-0.00325788	-0.00320692	-0.00339662	-0.00362987	-0.00385178	-0.00377045	-0.00335188	-0.00263157	-0.00199086	-0.001555	-0.00130625	-0.00118046	-0.00110649	-0.00105056	-0.00106095	-0.00100353	-0.00101972	-0.000990281	-0.000977347	-0.000963777	-0.000905813	-0.000865613	-0.000819889	-0.000706491	-0.000624403	-0.000536726	-0.000428768	-0.000374998	-0.000312032	-0.000227244	-0.000219909	-0.0001609	-0.000125345	-0.000147534	-0.000132685	-0.000168103	-0.000152698	-0.000186694
34.55	-0.00171948	-0.00248762	-0.00337511	-0.00428919	-0.0040271	-0.00278425	-0.00135479	-0.00143868	-0.00194103	-0.00283689	-0.00319142	-0.00327003	-0.0032444	-0.00323032	-0.00311573	-0.00283033	-0.00247017	-0.0020266	-0.00162985	-0.00128248	-0.00104766	-0.00094535	-0.000893094	-0.000880215	-0.000874222	-0.000831067	-0.000825936	-0.000849789	-0.000844928	-0.000819996	-0.000812375	-0.00076165	-0.000727956	-0.000685289	-0.000619783	-0.00055152	-0.000512335	-0.000425445	-0.000381255	-0.000335196	-0.000265079	-0.000236526	-0.000199088	-0.000186839	-0.000163067	-0.000143041	-0.000156302	-0.000135532	-0.000175639
34.55	-0.00127972	-0.00260292	-0.00311522	-0.00355874	-0.00348766	-0.00241129	-0.00146409	-0.0015831	-0.00223044	-0.00292632	-0.00316754	-0.00296572	-0.0028306	-0.00293145	-0.00295324	-0.00296142	-0.00281877	-0.00248323	-0.00200243	-0.00158392	-0.0013341	-0.00127127	-0.00124351	-0.00124292	-0.00121722	-0.00119251	-0.00112422	-0.00109949	-0.00103293	-0.00100615	-0.000954894	-0.000901068	-0.000881573	-0.000810978	-0.000751502	-0.000716973	-0.000651539	-0.000608035	-0.000552732	-0.000519248	-0.000469247	-0.000430126	-0.000400779	-0.000366011	-0.00035975	-0.00031883	-0.000307085	-0.000319533	-0.000310344
34.76	-0.000912857	-0.00227334	-0.00299535	-0.00409533	-0.00384105	-0.00230795	-0.00133591	-0.00144569	-0.00217371	-0.00305813	-0.00323845	-0.00321946	-0.00315037	-0.00313803	-0.00304025	-0.00297474	-0.00288422	-0.00268287	-0.00221801	-0.00180736	-0.00141637	-0.00122795	-0.0011241	-0.00113861	-0.00113961	-0.00111337	-0.00110019	-0.00108544	-0.0010555	-0.000969602	-0.000989847	-0.000951093	-0.000884953	-0.00081837	-0.000738995	-0.000665216	-0.000597094	-0.000487117	-0.000402623	-0.000338377	-0.000306601	-0.000235356	-0.000199049	-0.000209606	-0.000200257	-0.000177158	-0.000179468	-0.000188618	-0.000213175
34.77	-0.000119972	-0.0028199	-0.00323889	-0.00550587	-0.00516927	-0.00271279	-0.00106653	-0.00142431	-0.00237601	-0.00380102	-0.00444915	-0.00454394	-0.00467725	-0.00492534	-0.00494434	-0.00481026	-0.00434555	-0.00354564	-0.00260178	-0.00178304	-0.0012527	-0.000933624	-0.000782444	-0.000729724	-0.00073518	-0.000747324	-0.000766652	-0.000807652	-0.000858385	-0.000888854	-0.000916417	-0.0008927	-0.00085005	-0.000781669	-0.000666951	-0.00054755	-0.000413958	-0.000288665	-0.0001687	-7.93639e-05	1.7946e-06	3.85668e-05	9.06181e-05	8.79209e-05	0.000101153	9.41132e-05	5.16489e-05	2.81824e-05	-2.8834e-05
35	-0.00124269	-0.00237204	-0.00346808	-0.00439246	-0.00381247	-0.00224826	-0.00108913	-0.0014082	-0.00199504	-0.00293518	-0.00334804	-0.00319506	-0.00313174	-0.00314825	-0.00316117	-0.00306973	-0.00287698	-0.00244608	-0.00191354	-0.00148347	-0.00121094	-0.00112872	-0.00104612	-0.00103927	-0.00102459	-0.00097309	-0.000930523	-0.000929858	-0.000897517	-0.000876263	-0.000836659	-0.000786179	-0.000765298	-0.000690307	-0.000602992	-0.000513825	-0.000442696	-0.000368747	-0.000287325	-0.00024275	-0.000180374	-0.000153575	-0.000110354	-9.32008e-05	-9.23146e-05	-7.32578e-05	-7.16204e-05	-6.93348e-05	-0.000111686
35.62	-0.00105731	-0.00294943	-0.00352652	-0.00488053	-0.00430902	-0.00247537	-0.00120124	-0.00152103	-0.00239114	-0.00342485	-0.00370424	-0.00355799	-0.00351172	-0.00360718	-0.00373454	-0.00365314	-0.0034271	-0.00286015	-0.00225099	-0.00163233	-0.00128192	-0.00112693	-0.0010436	-0.00100924	-0.00100186	-0.00099246	-0.000960663	-0.000959547	-0.000928024	-0.000927623	-0.000911551	-0.000862232	-0.000814198	-0.000763943	-0.000666504	-0.000605748	-0.000522253	-0.00042425	-0.000352456	-0.000295137	-0.000233031	-0.000196335	-0.000151007	-0.000134038	-0.000104798	-9.73011e-05	-9.43366e-05	-9.88568e-05	-0.000134692
35.67	-0.00170652	-0.00232235	-0.00334458	-0.00442204	-0.00383084	-0.00253038	-0.00140435	-0.001558	-0.0022415	-0.00317432	-0.00328494	-0.00316167	-0.00311164	-0.003069	-0.00297807	-0.00283689	-0.00259465	-0.00223899	-0.00177492	-0.00144404	-0.00118825	-0.00115168	-0.0010841	-0.00106301	-0.00106901	-0.00104417	-0.000974767	-0.000978366	-0.000941071	-0.000901212	-0.000859242	-0.000804843	-0.00079266	-0.000748661	-0.000688671	-0.000616458	-0.000571991	-0.000526301	-0.000464726	-0.000429512	-0.000367426	-0.00033358	-0.000302768	-0.000266483	-0.000279836	-0.000223301	-0.000220881	-0.000225084	-0.000234771
38.17	-0.00105939	-0.00273875	-0.00347203	-0.00459856	-0.00451748	-0.00266307	-0.00135435	-0.00139122	-0.00205289	-0.00303747	-0.00335778	-0.00345163	-0.00342365	-0.00339056	-0.00336174	-0.00316412	-0.002928	-0.00252924	-0.00196816	-0.00157207	-0.0012846	-0.00115771	-0.00110804	-0.00107575	-0.00108089	-0.00104117	-0.00101519	-0.00101344	-0.000999315	-0.000974237	-0.000952318	-0.000894726	-0.000848056	-0.000794911	-0.000715567	-0.000613705	-0.000547737	-0.000436821	-0.000359344	-0.000293698	-0.000220115	-0.000174852	-0.000143917	-0.000112	-8.8532e-05	-7.21227e-05	-7.39798e-05	-9.97233e-05	-0.000119453
38.28	-0.00153839	-0.0024502	-0.0020768	-0.00306608	-0.00296187	-0.00191016	-0.000945452	-0.00122815	-0.00152497	-0.00208637	-0.00226301	-0.00217792	-0.0020115	-0.00207246	-0.00226483	-0.00263989	-0.00315368	-0.00341045	-0.00313697	-0.00255992	-0.00194521	-0.00155956	-0.00128361	-0.0012243	-0.00120594	-0.00116845	-0.00114848	-0.00117193	-0.00118312	-0.00115234	-0.00113046	-0.00107679	-0.00101226	-0.000912661	-0.000807061	-0.000705063	-0.000611049	-0.000474534	-0.000439089	-0.000367914	-0.000318692	-0.000297823	-0.000260059	-0.000271145	-0.000297447	-0.00030002	-0.000306116	-0.000349882	-0.00037552
38.42	0.000241473	-0.00221874	-0.00175321	-0.00266545	-0.00225788	-0.00191309	-0.0011416	-0.00115391	-0.00135675	-0.00184511	-0.00200412	-0.00200109	-0.0018765	-0.00212955	-0.0023761	-0.00268109	-0.00312229	-0.00329245	-0.00304615	-0.00248698	-0.0019355	-0.00163738	-0.00145078	-0.00139559	-0.00135007	-0.00127754	-0.00131175	-0.00133943	-0.00129963	-0.00128283	-0.00123507	-0.00118761	-0.00112439	-0.00102192	-0.000962493	-0.000872141	-0.000799099	-0.000719518	-0.000656041	-0.000607827	-0.000558093	-0.000548766	-0.000524383	-0.000501382	-0.000497169	-0.000531511	-0.000515633	-0.00052434	-0.00056647
38.87	-0.000517613	-0.00239781	-0.00286869	-0.00392267	-0.003529	-0.00212104	-0.00111277	-0.00134403	-0.00191219	-0.00281557	-0.00306342	-0.00304179	-0.00295214	-0.00289046	-0.00283599	-0.0026733	-0.00241077	-0.00208859	-0.00174899	-0.00144346	-0.00127857	-0.00123161	-0.00126548	-0.00125427	-0.00131097	-0.00129098	-0.00127848	-0.00127558	-0.00126272	-0.00124366	-0.00118818	-0.001156	-0.00110266	-0.00102462	-0.000985738	-0.000933865	-0.000852882	-0.000827156	-0.000756817	-0.000733705	-0.000649585	-0.000624987	-0.000592677	-0.000543727	-0.000517482	-0.000488973	-0.000483826	-0.000445859	-0.000470391
39.55	-0.0015532	-0.00262463	-0.00356563	-0.00425885	-0.00387457	-0.00232479	-0.00125506	-0.00144859	-0.00206367	-0.00297194	-0.00320795	-0.0030297	-0.0029501	-0.00299831	-0.00299424	-0.00288966	-0.00263854	-0.0022456	-0.00179185	-0.00140925	-0.00114129	-0.00107407	-0.00101389	-0.0010365	-0.00100065	-0.00100199	-0.000963643	-0.000927081	-0.000919224	-0.000903207	-0.000883558	-0.000830576	-0.000791702	-0.000739307	-0.000667675	-0.000632529	-0.000601511	-0.000516199	-0.000486313	-0.000451719	-0.000418492	-0.00037841	-0.000327805	-0.000330946	-0.000322782	-0.000295821	-0.000282019	-0.000285418	-0.000305847
39.69	-0.00124787	-0.00359148	-0.00302627	-0.00414132	-0.00414171	-0.00265083	-0.0014141	-0.00154537	-0.002189	-0.00303846	-0.00313784	-0.00294604	-0.00287277	-0.00299086	-0.0031159	-0.00311667	-0.00294891	-0.00253421	-0.0020746	-0.00157878	-0.00129672	-0.0011225	-0.000964403	-0.000953366	-0.00089414	-0.000879867	-0.000824268	-0.000851793	-0.000855638	-0.0008162	-0.000811702	-0.00077033	-0.000757948	-0.00069529	-0.00067151	-0.000620476	-0.000615577	-0.000567092	-0.000492581	-0.000503746	-0.000474706	-0.000454686	-0.00041396	-0.000431475	-0.000426214	-0.000397427	-0.000384755	-0.00039338	-0.000407649
40.26	-0.00178413	-0.00294945	-0.00328639	-0.00424023	-0.0036483	-0.00213003	-0.00104405	-0.00150116	-0.00218189	-0.00305711	-0.00332188	-0.00320043	-0.0031202	-0.00300691	-0.00283836	-0.00269029	-0.00245158	-0.00214337	-0.00167458	-0.00125442	-0.00110371	-0.00111727	-0.00111509	-0.00112307	-0.00109304	-0.00107233	-0.00106979	-0.00103372	-0.000977948	-0.000936779	-0.000908165	-0.000841662	-0.000784698	-0.000698854	-0.000656434	-0.000608344	-0.000555228	-0.000486322	-0.000425555	-0.000378385	-0.000354849	-0.000321044	-0.000270345	-0.000248517	-0.000248627	-0.000229666	-0.000218003	-0.000189674	-0.000250572
40.3	0.000211315	-0.00297868	-0.00286524	-0.00382086	-0.00382944	-0.00236946	-0.00154746	-0.00155539	-0.00214721	-0.00309903	-0.00319938	-0.00319815	-0.00315786	-0.00321183	-0.00333726	-0.00335596	-0.00314564	-0.00272852	-0.00224272	-0.00170927	-0.0013907	-0.00127792	-0.0011966	-0.00116778	-0.00115103	-0.00111354	-0.0010557	-0.00105735	-0.00100751	-0.000976394	-0.000941076	-0.000904342	-0.000861844	-0.000815367	-0.00075981	-0.000715632	-0.000653317	-0.000565181	-0.0005066	-0.000476912	-0.000394873	-0.00036616	-0.000296922	-0.000281204	-0.00029124	-0.000253334	-0.000260161	-0.000260319	-0.000264074
40.93	-0.00141306	-0.00264017	-0.00354523	-0.00425778	-0.00399695	-0.00217454	-0.00113636	-0.0013443	-0.00219582	-0.00326872	-0.00361166	-0.00341075	-0.00328389	-0.00321397	-0.0030293	-0.00278269	-0.00246375	-0.00208952	-0.00163442	-0.001244	-0.00111398	-0.00115625	-0.0011973	-0.00118774	-0.00123243	-0.00119076	-0.00114135	-0.00109576	-0.00105811	-0.00101289	-0.000974037	-0.000941896	-0.000905297	-0.000854274	-0.000797886	-0.000740246	-0.000676273	-0.00058021	-0.000534812	-0.000464691	-0.000388577	-0.000342359	-0.00027431	-0.000243722	-0.0002448	-0.00018805	-0.000188743	-0.000190962	-0.000217932
42.49	-0.0016901	-0.00316609	-0.00351742	-0.00407931	-0.00381707	-0.00245341	-0.0013032	-0.0015571	-0.00232774	-0.00312969	-0.00334066	-0.00324416	-0.00306839	-0.00307751	-0.00302486	-0.00287328	-0.00266041	-0.00231351	-0.00177315	-0.0014588	-0.00124422	-0.00119756	-0.00118796	-0.00118982	-0.00119429	-0.00114925	-0.00112352	-0.00108763	-0.00104602	-0.000987889	-0.000950888	-0.000870548	-0.000839642	-0.000777024	-0.000704582	-0.000656606	-0.00059766	-0.000523324	-0.000494393	-0.000455421	-0.000393745	-0.00038292	-0.000347832	-0.000305855	-0.000291931	-0.000272111	-0.000251338	-0.000247619	-0.000240344
43.01	-0.00185825	-0.00258527	-0.00262134	-0.00354203	-0.00321875	-0.00204135	-0.00130574	-0.00138931	-0.00181046	-0.00246828	-0.00274321	-0.00268654	-0.00272029	-0.00274115	-0.00278349	-0.00276225	-0.00261103	-0.00231163	-0.001826	-0.001388	-0.00118632	-0.00119755	-0.00115401	-0.00121706	-0.00122835	-0.00124353	-0.00120627	-0.00120474	-0.00116248	-0.00117177	-0.00109703	-0.00103844	-0.000975051	-0.000938837	-0.000864726	-0.000833319	-0.000804924	-0.000721678	-0.00069134	-0.000665915	-0.000601046	-0.00059481	-0.000551518	-0.00053329	-0.000513442	-0.000475237	-0.00045981	-0.000468564	-0.000479529
43.07	-0.00130414	-0.00236413	-0.00291076	-0.0041451	-0.00376757	-0.00224046	-0.00111405	-0.00127681	-0.00215456	-0.00306857	-0.0033346	-0.00315622	-0.00303264	-0.0031518	-0.00315818	-0.00313473	-0.00292822	-0.0025476	-0.00187568	-0.00144151	-0.00117023	-0.00115254	-0.00114315	-0.00114718	-0.00113259	-0.00110764	-0.0010538	-0.00103064	-0.000987883	-0.000946109	-0.000889065	-0.000831695	-0.000794802	-0.000752017	-0.000679388	-0.000618005	-0.000561319	-0.000488236	-0.000447666	-0.000407142	-0.000353554	-0.000316375	-0.000287378	-0.000279934	-0.000265159	-0.000234988	-0.000218147	-0.000235669	-0.000252365
43.26	-0.000479816	-0.00189728	-0.0028768	-0.00414494	-0.00390603	-0.00252571	-0.00151324	-0.0015354	-0.00211594	-0.00291986	-0.00320441	-0.0030522	-0.00308294	-0.00330219	-0.00351719	-0.00358166	-0.00344221	-0.00295374	-0.0023044	-0.00171041	-0.0013298	-0.00123879	-0.00115492	-0.00112308	-0.00112511	-0.00107778	-0.00105885	-0.00102232	-0.00101303	-0.000990866	-0.00095095	-0.00086768	-0.000828914	-0.00075063	-0.000659782	-0.000595786	-0.00051667	-0.000438379	-0.000390583	-0.000338913	-0.000284574	-0.000249414	-0.000211793	-0.000202002	-0.000169089	-0.000153229	-0.000161279	-0.00014121	-0.000188585
43.38	-0.00141493	-0.00258454	-0.00382003	-0.00470353	-0.0039475	-0.00210422	-0.000978696	-0.00147432	-0.00231269	-0.00334879	-0.00355505	-0.00325887	-0.00315206	-0.00313976	-0.0030407	-0.00285124	-0.00260703	-0.00221543	-0.0016972	-0.00124058	-0.00105782	-0.00106008	-0.00105342	-0.00107198	-0.00105624	-0.00102713	-0.000967833	-0.000957977	-0.000901433	-0.000867382	-0.00082251	-0.000764531	-0.000710869	-0.000670026	-0.000611371	-0.000563924	-0.000496215	-0.000456733	-0.000389109	-0.000329307	-0.000294218	-0.000276415	-0.000225669	-0.000208701	-0.000208468	-0.000183023	-0.000178905	-0.000175295	-0.000167294
43.65	-0.00102007	-0.00254049	-0.00301439	-0.0039135	-0.0034744	-0.00211011	-0.00116449	-0.00133012	-0.00184216	-0.00289895	-0.00300362	-0.00295494	-0.00291399	-0.00287273	-0.00287882	-0.00280553	-0.0026876	-0.00238716	-0.00192753	-0.00152134	-0.00124664	-0.00113957	-0.00104156	-0.0010437	-0.00101586	-0.000968853	-0.000921741	-0.000901964	-0.000889251	-0.000833202	-0.00083045	-0.000822957	-0.000773958	-0.000722365	-0.000671072	-0.000613481	-0.00056689	-0.000469044	-0.000414363	-0.000363813	-0.000324674	-0.000289965	-0.000267092	-0.000238475	-0.000198324	-0.000238504	-0.000224563	-0.000207904	-0.000256802
47.23	-0.00141829	-0.0025116	-0.00325075	-0.00376495	-0.00366245	-0.00229853	-0.00122665	-0.00121631	-0.00209253	-0.00291956	-0.00295452	-0.00289201	-0.0028521	-0.0029871	-0.00309216	-0.00318084	-0.00301002	-0.00261415	-0.00216385	-0.00168901	-0.0013168	-0.00120979	-0.00106791	-0.00103687	-0.00100519	-0.00093321	-0.000928876	-0.000912278	-0.000876397	-0.000844927	-0.000829617	-0.000794187	-0.00073229	-0.000712375	-0.000616124	-0.000542142	-0.000471915	-0.000403683	-0.000359286	-0.000315485	-0.000279505	-0.000247412	-0.000210189	-0.000186999	-0.000180438	-0.000182995	-0.000185363	-0.00019082	-0.000243437
49.81	-0.00224126	-0.00254325	-0.0034558	-0.00466322	-0.00424008	-0.00198929	-0.00102529	-0.00128226	-0.00236526	-0.00335808	-0.00355811	-0.00332259	-0.00313663	-0.0031327	-0.00303806	-0.00288437	-0.00265575	-0.00222843	-0.00171417	-0.00126137	-0.00103109	-0.00101234	-0.00101833	-0.00100187	-0.000998728	-0.000942749	-0.000925558	-0.000899846	-0.000916039	-0.00086237	-0.000840715	-0.000808611	-0.000760787	-0.000706602	-0.000639337	-0.00060297	-0.000512603	-0.00046703	-0.000405557	-0.000362114	-0.000300529	-0.000281408	-0.000240773	-0.000225157	-0.000220999	-0.000199594	-0.000183864	-0.000167907	-0.000206805
49.85	-0.00194364	-0.00259242	-0.00253114	-0.0037927	-0.00347474	-0.00195958	-0.00106952	-0.00133653	-0.00182089	-0.00265454	-0.00294527	-0.00298317	-0.0027597	-0.00277679	-0.00271303	-0.00260245	-0.00244202	-0.00214546	-0.0017676	-0.00136918	-0.00117806	-0.00123175	-0.00121712	-0.00124677	-0.00124084	-0.00121955	-0.00117504	-0.00114694	-0.00113143	-0.00110667	-0.00106296	-0.000982054	-0.000951902	-0.000902697	-0.000852616	-0.000768595	-0.000715355	-0.000634527	-0.000582361	-0.000537151	-0.000467988	-0.000444919	-0.000416542	-0.000381763	-0.000353123	-0.00034604	-0.000321645	-0.000312862	-0.000330415
50.53	-0.0012567	-0.00191642	-0.00319285	-0.00370848	-0.00359485	-0.00240041	-0.00139312	-0.00147135	-0.00199668	-0.0027785	-0.00292602	-0.00283499	-0.00277848	-0.00285563	-0.00304691	-0.00308521	-0.00296397	-0.00261628	-0.00206729	-0.00156199	-0.00129231	-0.00120019	-0.00112132	-0.00109869	-0.00107045	-0.00105472	-0.00100582	-0.000994195	-0.000928093	-0.000892116	-0.000861654	-0.000783311	-0.000740291	-0.000677222	-0.000636125	-0.000542921	-0.000511816	-0.000447571	-0.000378329	-0.000351814	-0.00031167	-0.000286849	-0.000254726	-0.000266632	-0.000246679	-0.000220321	-0.000227503	-0.000238658	-0.000269447
50.98	-0.00141776	-0.0019796	-0.00294971	-0.00365291	-0.00335075	-0.00224636	-0.00113922	-0.00121962	-0.00182075	-0.00267174	-0.00289755	-0.00279741	-0.00282348	-0.00277783	-0.00271418	-0.00261456	-0.00240692	-0.00205253	-0.00167112	-0.00124857	-0.00106405	-0.00110222	-0.00110382	-0.00110825	-0.00113647	-0.00112242	-0.0010983	-0.00110531	-0.0010661	-0.00105778	-0.000996724	-0.000972252	-0.000923336	-0.000865443	-0.000781816	-0.000703686	-0.000641977	-0.000578078	-0.000494806	-0.000433028	-0.000362607	-0.000322058	-0.000279937	-0.000266062	-0.00025934	-0.00020843	-0.000213047	-0.000211423	-0.000217182
52.12	-0.000546025	-0.00154858	-0.00140247	-0.00186221	-0.00175471	-0.00128942	-0.000810457	-0.000966838	-0.000971834	-0.00128687	-0.00139149	-0.00130631	-0.00142947	-0.00148017	-0.00170514	-0.00218925	-0.00288436	-0.00334601	-0.00335909	-0.00284397	-0.00214874	-0.00165941	-0.00143562	-0.0013287	-0.0012777	-0.0012898	-0.00131319	-0.0013537	-0.00138583	-0.0014028	-0.00133745	-0.00127334	-0.00117671	-0.00107752	-0.000927976	-0.000827963	-0.000717488	-0.000610722	-0.000546581	-0.000486946	-0.000424857	-0.000424356	-0.000387313	-0.000414572	-0.000440367	-0.000422573	-0.000463065	-0.000510109	-0.000563313
52.88	-0.00207893	-0.00212347	-0.00256419	-0.00397561	-0.0036955	-0.00218806	-0.00104449	-0.00131425	-0.00196182	-0.00296311	-0.00307827	-0.00291721	-0.00292915	-0.00310712	-0.00323773	-0.00346953	-0.00344403	-0.00311197	-0.00263456	-0.00207809	-0.00162857	-0.00130711	-0.00112053	-0.00102648	-0.000965366	-0.000903307	-0.000871723	-0.000903234	-0.000890179	-0.000883635	-0.000886024	-0.00080297	-0.000767902	-0.000709628	-0.00062773	-0.000532293	-0.000448926	-0.000379506	-0.000322031	-0.000262159	-0.000208076	-0.000174547	-0.00014892	-0.00015942	-0.000150611	-0.00014922	-0.000141884	-0.000211541	-0.000213812
[truncated: 152 more columns]
